# Supplementary material for: Propane-1,2-diaminium bis­(pyridine-2,6-dicarboxyl­ato-κ3 O 2,N,O 6)mercurate(II) dihydrate
Source: Acta Crystallogr Sect E Struct Rep Online. 2011 Jun 25;67(Pt 7):m983. doi: 10.1107/S1600536811024366 (PMC3152051; doi:10.1107/S1600536811024366)
Supplement: Supplementary file 2 [file e-67-0m983-Isup2.hkl]

#
# h,k,l, Fc-squared, Fo-squared, sigma(Fo-squared) and status flag
#
data_I
_shelx_title ' HA-P-1 in P-1'
_shelx_refln_list_code          4
_shelx_F_calc_maximum      250.28
_exptl_crystal_F_000       624.00
_reflns_d_resolution_high  0.7064
 
loop_
 _symmetry_equiv_pos_as_xyz
 'x, y, z'
 '-x, -y, -z'
 
_cell_length_a     8.6270
_cell_length_b    10.2530
_cell_length_c    13.3070
_cell_angle_alpha  86.331
_cell_angle_beta   74.076
_cell_angle_gamma  65.183
 
_shelx_F_squared_multiplier     1.000
 
loop_
 _refln_index_h
 _refln_index_k
 _refln_index_l
 _refln_F_squared_calc
 _refln_F_squared_meas
 _refln_F_squared_sigma
 _refln_observed_status
   1   0   0     6656.96     6789.57    140.67 o
   2   0   0    15111.15    15588.39    248.40 o
   3   0   0    10909.66    11427.18    113.72 o
   4   0   0      708.36      726.02      7.96 o
   5   0   0     2564.20     2624.88     31.90 o
   6   0   0     2226.85     2177.62     29.47 o
   7   0   0      112.53       98.55      3.97 o
   8   0   0     1352.57     1317.68     25.17 o
   9   0   0      384.15      364.95      9.70 o
  10   0   0       12.42       15.22      4.93 o
 -10   1   0       36.30       34.44      6.03 o
  -9   1   0      385.66      372.67      9.20 o
  -8   1   0      686.96      675.59     14.48 o
  -7   1   0       34.63       38.46      4.78 o
  -6   1   0     1296.81     1284.29     20.17 o
  -5   1   0     2233.74     2288.42     28.08 o
  -4   1   0       28.17       51.62      3.18 o
  -3   1   0    23239.41    24395.56    316.19 o
  -2   1   0    31715.59    34493.77    765.99 o
  -1   1   0     2365.55     2446.68     22.43 o
   1   1   0     6358.80     6516.39    108.35 o
   2   1   0     3410.75     3347.69     32.83 o
   3   1   0    12375.66    12147.89    122.05 o
   4   1   0      332.21      347.93      4.58 o
   5   1   0     6789.44     7066.40     85.14 o
   6   1   0     3480.42     3495.78     42.35 o
   7   1   0      106.27      110.32      4.02 o
   8   1   0      540.26      555.16     12.02 o
   9   1   0      740.90      693.98     16.62 o
  10   1   0        4.82        8.79      4.22 o
  -9   2   0       42.85       37.96      5.08 o
  -8   2   0      620.57      610.95     12.16 o
  -7   2   0       26.38       41.64      4.60 o
  -6   2   0      851.83      809.60     12.45 o
  -5   2   0     1928.68     1953.51     23.89 o
  -4   2   0      132.36      107.75      2.52 o
  -3   2   0     7089.73     7297.73     77.39 o
  -2   2   0    10070.71    10478.57    106.93 o
  -1   2   0      220.72      234.39      2.66 o
   0   2   0    23269.28    21979.69    339.97 o
   1   2   0     4927.16     4979.91     50.55 o
   2   2   0    25456.69    25689.16    466.49 o
   3   2   0     5827.14     5960.08     61.41 o
   4   2   0      578.68      587.02      7.56 o
   5   2   0     7688.35     7798.60     93.60 o
   6   2   0     2754.47     2808.24     37.51 o
   7   2   0      111.80      123.05      4.45 o
   8   2   0      716.04      720.11     13.18 o
   9   2   0      528.42      522.66     10.71 o
  10   2   0       26.64       31.81      4.32 o
  11   2   0      103.34      114.86      6.02 o
  -9   3   0       71.55       54.94      6.98 o
  -8   3   0      281.70      282.95      8.68 o
  -7   3   0       13.10        7.53      3.47 o
  -6   3   0     1120.55     1103.28     17.90 o
  -5   3   0     1662.76     1693.64     24.62 o
  -4   3   0       27.31       28.60      1.45 o
  -3   3   0     4042.44     4103.48     43.76 o
  -2   3   0     4722.13     4736.18     48.50 o
  -1   3   0     1655.20     1685.57     19.09 o
   0   3   0     3476.24     3531.73     40.04 o
   1   3   0     2880.86     3013.58     35.59 o
   2   3   0    30646.21    32126.76    819.85 o
   3   3   0    17719.73    18054.84    323.23 o
   4   3   0      697.46      762.35      9.15 o
   5   3   0     1882.10     1894.09     22.19 o
   6   3   0     4796.08     4821.09     58.45 o
   7   3   0      348.61      361.36      6.50 o
   8   3   0     1139.41     1168.72     18.60 o
   9   3   0      330.22      331.50      7.86 o
  10   3   0       21.61       20.28      4.40 o
  11   3   0      149.78      166.29      6.68 o
  -8   4   0      342.49      346.95     11.08 o
  -7   4   0       62.55       66.48      4.88 o
  -6   4   0     1317.34     1272.28     22.11 o
  -5   4   0     1419.39     1436.19     21.03 o
  -4   4   0      205.14      195.62      4.41 o
  -3   4   0     5251.00     5292.15     56.26 o
  -2   4   0     4322.50     4338.10     44.99 o
  -1   4   0     1100.84     1175.88     14.05 o
   0   4   0    22766.86    23875.21    532.23 o
   1   4   0     6039.42     6029.43     62.87 o
   2   4   0    10379.52    10707.42    129.32 o
   3   4   0    11683.44    11898.08    151.32 o
   4   4   0     1706.94     1637.19     18.95 o
   5   4   0     3048.11     3054.82     35.35 o
   6   4   0     3992.44     4156.06     48.19 o
   7   4   0      491.98      519.91      8.13 o
   8   4   0     1302.26     1336.27     21.00 o
   9   4   0      518.72      524.01     10.50 o
  10   4   0       13.08       14.93      4.20 o
  11   4   0      313.89      325.50      9.72 o
  -8   5   0      264.40      263.11     15.47 o
  -7   5   0       58.24       68.19      5.61 o
  -6   5   0      722.94      719.05     16.63 o
  -5   5   0     1920.88     1963.00     30.63 o
  -4   5   0      153.19      158.36      6.30 o
  -3   5   0     2518.57     2608.16     30.69 o
  -2   5   0     2233.52     2233.52     25.16 o
  -1   5   0      492.31      533.89      9.77 o
   0   5   0    16822.18    17831.86    293.49 o
   1   5   0     3088.49     3048.94     34.01 o
   2   5   0     5074.81     5288.05     58.32 o
   3   5   0    15685.83    15823.46    212.80 o
   4   5   0      104.96      139.22      2.68 o
   5   5   0     1700.31     1700.41     21.97 o
   6   5   0     2901.98     2994.41     34.77 o
   7   5   0        7.12       20.99      2.40 o
   8   5   0     1403.15     1400.79     20.56 o
   9   5   0      955.55      997.41     17.66 o
  10   5   0       10.32        8.77      4.01 o
  11   5   0      498.78      502.82     13.27 o
  -7   6   0      138.73      161.84     11.28 o
  -6   6   0      353.76      338.99     12.50 o
  -5   6   0      666.26      706.66     27.02 o
  -4   6   0       29.59       26.85      2.76 o
  -3   6   0     2236.76     2223.43     30.85 o
  -2   6   0     5417.06     5496.89     70.60 o
  -1   6   0     1004.51     1015.93     14.44 o
   0   6   0    15844.80    16848.97    278.90 o
   1   6   0     5642.64     5805.18     70.69 o
   2   6   0     2111.85     2092.00     24.40 o
   3   6   0     3919.59     3873.85     52.57 o
   4   6   0      319.90      366.43      5.74 o
   5   6   0     2905.00     2836.38     36.65 o
   6   6   0     2659.14     2717.03     37.00 o
   7   6   0        3.90       11.58      1.73 o
   8   6   0     1239.92     1224.69     17.35 o
   9   6   0     1243.64     1295.92     20.60 o
  10   6   0        8.37       12.71      3.97 o
  11   6   0      257.24      249.43     11.54 o
  -6   7   0      272.66      232.48     13.21 o
  -5   7   0      796.08      812.77     21.90 o
  -4   7   0        6.60       -0.26      3.89 o
  -3   7   0     1452.01     1465.50     23.72 o
  -2   7   0     5146.12     5205.37     70.66 o
  -1   7   0       42.62       47.49      1.98 o
   0   7   0     4040.91     4124.76     55.87 o
   1   7   0     1178.31     1182.80     15.02 o
   2   7   0     1964.63     1907.59     23.65 o
   3   7   0     4604.61     4494.84     57.59 o
   4   7   0      125.30      132.92      3.77 o
   5   7   0     2175.81     2159.84     29.73 o
   6   7   0     1619.11     1575.54     22.03 o
   7   7   0     1438.46     1466.94     20.72 o
   8   7   0      228.52      222.28      6.38 o
   9   7   0      520.55      539.25     14.07 o
  10   7   0        9.80       11.57      7.62 o
  11   7   0      182.60      172.25      9.55 o
  -6   8   0      149.95      139.38     11.28 o
  -5   8   0      626.16      639.13     24.80 o
  -4   8   0       23.20       20.18      4.81 o
  -3   8   0     1211.92     1228.73     26.48 o
  -2   8   0     3015.14     3071.88     48.02 o
  -1   8   0       20.03       32.35      2.28 o
   0   8   0     3365.19     3533.12     51.22 o
   1   8   0     2134.52     2141.40     27.79 o
   2   8   0     1275.42     1255.03     15.98 o
   3   8   0     4703.14     4621.87     53.48 o
   4   8   0      410.71      412.70      6.21 o
   5   8   0      389.29      370.90      6.54 o
   6   8   0      787.62      798.69     12.62 o
   7   8   0      255.31      307.60      6.76 o
   8   8   0      539.88      547.75     12.13 o
   9   8   0      185.50      198.23      7.30 o
  10   8   0       11.09        8.74      5.42 o
  11   8   0      154.80      157.33      9.01 o
  -5   9   0      547.50      557.72     21.52 o
  -4   9   0       36.62       26.13      6.60 o
  -3   9   0     1022.53     1029.24     22.86 o
  -2   9   0      608.01      596.74     14.28 o
  -1   9   0        9.70       13.63      3.38 o
   0   9   0     3487.15     3658.78     61.97 o
   1   9   0      985.88     1039.05     19.55 o
   2   9   0      864.07      896.38     13.16 o
   3   9   0     4384.16     4313.60     58.88 o
   4   9   0      791.54      780.87     11.53 o
   5   9   0      648.20      633.54      9.69 o
   6   9   0      842.66      790.46     12.59 o
   7   9   0       22.57       24.93      3.10 o
   8   9   0      531.90      494.34     10.68 o
   9   9   0      350.47      359.47      9.01 o
  10   9   0        9.49        6.51      5.15 o
  11   9   0      150.30      168.51      9.67 o
  -4  10   0        1.04       -9.02      9.14 o
  -3  10   0      815.15      812.18     22.25 o
  -2  10   0      767.39      761.09     20.49 o
  -1  10   0       10.49       18.53      4.91 o
   0  10   0     4089.78     4207.88     71.36 o
   1  10   0     1505.34     1544.12     27.01 o
   2  10   0      586.26      598.38     10.75 o
   3  10   0     2958.56     2903.72     45.96 o
   4  10   0      248.06      241.73      5.38 o
   5  10   0      927.46      855.15     13.67 o
   6  10   0     1773.90     1696.38     29.53 o
   7  10   0        8.67       14.95      3.41 o
   8  10   0      569.39      522.62     12.45 o
   9  10   0      386.69      385.29     10.66 o
  10  10   0        0.14        4.73      6.24 o
  11  10   0       65.43       77.34      9.94 o
  -3  11   0      545.47      515.64     23.33 o
  -2  11   0      410.32      393.70     13.31 o
  -1  11   0      194.30      180.16     12.38 o
   0  11   0     1752.36     1749.44     36.80 o
   1  11   0      950.04      962.27     21.11 o
   2  11   0      499.92      542.30     11.87 o
   3  11   0     1909.77     1926.72     31.19 o
   4  11   0      813.67      771.21     13.68 o
   5  11   0      817.77      772.37     12.71 o
   6  11   0      796.36      753.69     12.51 o
   7  11   0       32.32       43.34      3.82 o
   8  11   0       43.61       36.13      4.33 o
   9  11   0      426.48      439.26     11.80 o
  10  11   0        0.07       -2.18      6.24 o
  -1  12   0       54.30       46.93      7.37 o
   0  12   0     1028.46      961.72     30.40 o
   1  12   0     1012.55      939.20     24.28 o
   2  12   0      360.78      373.38     11.48 o
   3  12   0      983.81     1000.83     18.41 o
   4  12   0       63.96       66.15      4.06 o
   5  12   0      648.44      595.88     13.04 o
   6  12   0      637.33      580.99     12.17 o
   7  12   0      108.27      115.65      5.28 o
   8  12   0      167.01      163.08      7.50 o
   9  12   0      289.90      284.63      8.90 o
  10  12   0       21.56       27.40      6.53 o
   0  13   0      534.33      507.57     18.49 o
   1  13   0      335.56      294.18     12.79 o
   2  13   0      495.70      513.19     14.93 o
   3  13   0     1252.78     1216.81     30.67 o
   4  13   0      163.70      167.77      6.81 o
   5  13   0      179.54      168.09      7.03 o
   6  13   0      577.31      533.06     17.23 o
   7  13   0      168.51      177.30      8.49 o
   8  13   0       43.31       39.62      5.41 o
   9  13   0      207.59      202.09      7.54 o
   3  14   0      957.66      894.95     39.72 o
   4  14   0       46.15       50.17      6.39 o
   5  14   0      117.73      121.83      7.80 o
   6  14   0      557.58      488.73     14.30 o
   7  14   0       14.46       15.60      5.99 o
  -7 -14   1      233.25      232.26     10.57 o
  -6 -14   1      124.18      109.39      7.61 o
  -5 -14   1      193.62      198.32     11.76 o
  -4 -14   1      453.11      432.48     14.15 o
  -3 -14   1       61.40       71.08     18.29 o
  -8 -13   1       55.63       60.96      5.78 o
  -7 -13   1      313.33      285.86     10.77 o
  -6 -13   1      169.73      138.01      7.41 o
  -5 -13   1      278.08      255.07      9.73 o
  -4 -13   1     1000.29      992.08     20.80 o
  -3 -13   1      192.62      205.69      9.28 o
  -2 -13   1      474.59      463.35     17.09 o
  -1 -13   1      691.38      666.50     22.51 o
   0 -13   1       11.19        5.97      6.75 o
  -9 -12   1       33.47       23.52      4.90 o
  -8 -12   1       84.21       88.89      5.29 o
  -7 -12   1      411.70      374.38     11.67 o
  -6 -12   1      313.81      293.51      9.06 o
  -5 -12   1       89.63      102.38      6.30 o
  -4 -12   1     1329.24     1294.70     29.71 o
  -3 -12   1        6.90        9.50      3.92 o
  -2 -12   1      447.68      464.17     12.41 o
  -1 -12   1     1475.18     1416.54     42.95 o
   0 -12   1        0.51        5.77      6.13 o
   1 -12   1      990.93      918.31     45.41 o
 -10 -11   1       97.23      104.26      8.86 o
  -9 -11   1       52.06       43.48      4.88 o
  -8 -11   1       79.81       83.27      5.03 o
  -7 -11   1      714.64      658.39     13.53 o
  -6 -11   1      406.10      374.03      9.10 o
  -5 -11   1      507.62      499.83      9.16 o
  -4 -11   1     2164.31     2106.37     35.08 o
  -3 -11   1      133.12      144.00      4.99 o
  -2 -11   1     1130.60     1139.70     20.59 o
  -1 -11   1     3520.19     3539.88     75.64 o
   0 -11   1       43.40       49.26      6.44 o
   1 -11   1     1022.90     1023.89     26.21 o
   2 -11   1      952.88      931.60     24.78 o
   3 -11   1       27.75       22.27      8.91 o
 -10 -10   1      256.31      252.47      9.26 o
  -9 -10   1      182.17      176.60      6.88 o
  -8 -10   1       91.46      103.41      5.58 o
  -7 -10   1     1199.24     1127.36     20.70 o
  -6 -10   1      192.15      180.55      5.31 o
  -5 -10   1      951.50      919.86     14.66 o
  -4 -10   1     2923.60     2837.00     41.87 o
  -3 -10   1      242.47      237.95      6.15 o
  -2 -10   1     1596.98     1658.97     28.99 o
  -1 -10   1     2194.96     2260.74     38.89 o
   0 -10   1      422.03      447.11     10.38 o
   1 -10   1     1486.03     1441.48     37.80 o
   2 -10   1      882.73      896.59     23.52 o
   3 -10   1      117.78      125.27     18.13 o
   4 -10   1      881.23      893.93     30.40 o
 -11  -9   1        8.15        6.88      7.15 o
 -10  -9   1      158.31      165.16      7.35 o
  -9  -9   1      221.01      205.80      8.12 o
  -8  -9   1      194.48      218.11      6.73 o
  -7  -9   1     1877.67     1795.67     31.30 o
  -6  -9   1      373.33      351.50      6.39 o
  -5  -9   1     1353.06     1352.72     19.22 o
  -4  -9   1     2567.68     2546.74     33.26 o
  -3  -9   1      741.53      722.41     10.34 o
  -2  -9   1     1862.59     1868.17     23.56 o
  -1  -9   1     2361.91     2473.53     35.98 o
   0  -9   1        1.87       11.62      2.53 o
   1  -9   1     3853.41     3873.77     65.52 o
   2  -9   1     1143.47     1119.86     24.18 o
   3  -9   1       94.28       83.18      5.67 o
   4  -9   1     1181.06     1185.19     30.08 o
   5  -9   1      216.80      205.89     18.30 o
 -11  -8   1       12.08        2.42      8.43 o
 -10  -8   1      387.36      390.93     12.42 o
  -9  -8   1      178.34      177.16      7.85 o
  -8  -8   1       67.94       79.71      6.79 o
  -7  -8   1      832.18      843.29     15.76 o
  -6  -8   1       54.65       60.48      4.23 o
  -5  -8   1      468.99      476.70      7.65 o
  -4  -8   1     3068.73     3008.69     41.21 o
  -3  -8   1      209.85      216.58      3.46 o
  -2  -8   1     5850.92     5726.79     69.95 o
  -1  -8   1     2468.34     2609.57     33.76 o
   0  -8   1       68.93       94.17      2.98 o
   1  -8   1     3659.82     3784.18     55.02 o
   2  -8   1     3394.84     3535.06     55.49 o
   3  -8   1       26.41       17.83      3.80 o
   4  -8   1     1052.70     1062.92     30.63 o
   5  -8   1      374.82      324.73     15.45 o
   6  -8   1       40.12       41.70      9.58 o
 -11  -7   1        7.88        7.02      7.68 o
 -10  -7   1       59.68       49.22      6.78 o
  -9  -7   1       13.87       14.23      4.92 o
  -8  -7   1      104.12      107.41      5.08 o
  -7  -7   1      972.00      945.26     17.04 o
  -6  -7   1      783.78      755.50     11.25 o
  -5  -7   1     1199.74     1205.64     16.99 o
  -4  -7   1     6546.20     6367.92     86.19 o
  -3  -7   1      356.35      332.96      4.86 o
  -2  -7   1     1758.75     1732.69     20.67 o
  -1  -7   1     8188.81     8461.27    102.87 o
   0  -7   1       82.13       97.79      4.67 o
   1  -7   1     3610.94     3705.25     53.71 o
   2  -7   1     3570.89     3655.80     53.25 o
   3  -7   1      217.71      206.54      8.19 o
   4  -7   1     1046.36     1039.20     19.30 o
   5  -7   1      394.42      371.97     11.34 o
   6  -7   1      185.36      187.53     11.60 o
   7  -7   1      444.68      427.17     23.54 o
 -11  -6   1       70.86       64.31      7.68 o
 -10  -6   1      424.48      423.88     14.47 o
  -9  -6   1       39.49       46.05      6.17 o
  -8  -6   1       93.98      110.20      4.67 o
  -7  -6   1      926.12      937.31     15.25 o
  -6  -6   1     1304.81     1312.02     17.27 o
  -5  -6   1      623.28      644.03      9.39 o
  -4  -6   1     3733.29     3459.81     47.07 o
  -3  -6   1      504.30      451.41      6.22 o
  -2  -6   1     5032.61     5053.90     55.99 o
  -1  -6   1     7989.19     8041.59     97.91 o
   0  -6   1      165.52      192.80      3.99 o
   1  -6   1     4403.38     4507.53     57.87 o
   2  -6   1     3916.14     3957.38     48.61 o
   3  -6   1      916.87      900.99     12.49 o
   4  -6   1     1826.66     1810.82     27.01 o
   5  -6   1      895.76      864.81     15.00 o
   6  -6   1      130.93      131.59      7.92 o
   7  -6   1      759.29      727.25     21.12 o
 -11  -5   1       92.51       93.66      8.11 o
 -10  -5   1      273.05      278.46      8.29 o
  -9  -5   1      155.52      156.20      5.39 o
  -8  -5   1       56.66       73.00      3.42 o
  -7  -5   1     1728.98     1684.38     23.28 o
  -6  -5   1     1424.45     1428.96     17.84 o
  -5  -5   1     2168.87     2297.76     27.97 o
  -4  -5   1     5357.83     5312.89     66.67 o
  -3  -5   1      691.06      655.57      9.36 o
  -2  -5   1     9868.91    10294.77    113.55 o
  -1  -5   1    16190.76    16612.93    192.80 o
   0  -5   1      930.09     1059.81     14.86 o
   1  -5   1     9520.86     9947.98    120.77 o
   2  -5   1     2098.74     2106.39     24.91 o
   3  -5   1      189.90      194.09      3.76 o
   4  -5   1     6319.64     6345.91     95.56 o
   5  -5   1      791.18      787.88     13.46 o
   6  -5   1      441.77      433.66     10.47 o
   7  -5   1      756.87      767.24     16.32 o
   8  -5   1       53.97       38.70      8.99 o
 -11  -4   1        9.42        8.24      4.91 o
 -10  -4   1      663.20      679.19     17.07 o
  -9  -4   1      398.41      395.79      9.18 o
  -8  -4   1      155.96      163.22      5.22 o
  -7  -4   1     1068.85     1094.95     15.57 o
  -6  -4   1     1062.40     1101.67     13.35 o
  -5  -4   1     3017.26     3146.29     36.53 o
  -4  -4   1    10207.41    10607.48    116.50 o
  -3  -4   1     1033.04     1077.59     12.05 o
  -2  -4   1    13614.79    13863.45    181.85 o
  -1  -4   1     6383.24     6445.68     71.64 o
   0  -4   1      121.90      130.52      2.56 o
   1  -4   1     7176.23     7181.09     76.49 o
   2  -4   1     8503.76     8819.27     94.16 o
   3  -4   1      510.92      508.85      6.54 o
   4  -4   1     7474.05     7549.79     90.56 o
   5  -4   1      419.09      414.04      7.40 o
   6  -4   1        9.93       10.31      3.73 o
   7  -4   1      595.38      604.69     13.51 o
   8  -4   1       66.39       53.00      5.22 o
   9  -4   1       65.38       83.62     16.55 o
 -11  -3   1        1.55        1.83      4.80 o
 -10  -3   1      176.72      164.75      6.12 o
  -9  -3   1      329.73      344.08      8.30 o
  -8  -3   1       93.16      101.34      5.60 o
  -7  -3   1     3129.23     3064.47     43.31 o
  -6  -3   1     1507.88     1532.44     18.28 o
  -5  -3   1      419.39      440.80      6.05 o
  -4  -3   1     9668.17     9924.51    113.93 o
  -3  -3   1     2655.78     2818.21     28.88 o
  -2  -3   1      542.12      507.14      5.66 o
  -1  -3   1    10501.92    10369.75    131.63 o
   0  -3   1      220.45      246.02      3.11 o
   1  -3   1    13307.45    13395.83    137.62 o
   2  -3   1     6029.13     6066.57     61.95 o
   3  -3   1        2.89        6.38      0.95 o
   4  -3   1     4434.81     4439.59     53.44 o
   5  -3   1      748.64      757.53     11.03 o
   6  -3   1      627.45      639.95     11.13 o
   7  -3   1      840.65      828.60     16.80 o
   8  -3   1       32.03       20.50      4.52 o
   9  -3   1      159.43      168.28      7.81 o
 -11  -2   1        0.62       -5.03      5.03 o
 -10  -2   1      284.92      298.95      8.18 o
  -9  -2   1      341.85      361.17      8.58 o
  -8  -2   1      108.56       96.28      4.53 o
  -7  -2   1      817.37      846.91     13.86 o
  -6  -2   1     1151.70     1164.51     15.22 o
  -5  -2   1      259.12      249.16      3.76 o
  -4  -2   1     9234.44     9240.49    106.75 o
  -3  -2   1      155.61      202.40      3.22 o
  -2  -2   1      913.20      865.48      8.09 o
  -1  -2   1    11013.17    11468.59    201.74 o
   0  -2   1     2815.85     2706.89     45.54 o
   1  -2   1     4018.68     3906.36     36.43 o
   2  -2   1    13445.70    13951.58    137.69 o
   3  -2   1      414.68      425.37      5.19 o
   4  -2   1     3536.95     3539.98     40.74 o
   5  -2   1     1465.61     1439.31     18.66 o
   6  -2   1      769.02      771.96     11.84 o
   7  -2   1     1408.56     1383.97     23.80 o
   8  -2   1      274.38      253.14      7.78 o
   9  -2   1      149.62      151.67      6.76 o
  10  -2   1      165.97      176.72     13.85 o
 -10  -1   1      182.23      186.11      6.72 o
  -9  -1   1      168.72      187.84      7.46 o
  -8  -1   1      109.57      104.07      4.95 o
  -7  -1   1     2539.92     2429.50     49.20 o
  -6  -1   1     1382.55     1417.56     20.66 o
  -5  -1   1      260.22      224.83      3.76 o
  -4  -1   1    10731.57    11086.72    123.41 o
  -3  -1   1     5919.28     5966.58     64.08 o
  -2  -1   1     6510.52     6610.71     60.87 o
  -1  -1   1    20147.63    19705.70    316.46 o
   0  -1   1      407.86      427.14      9.06 o
   1  -1   1    18804.39    20602.47    389.74 o
   2  -1   1     5345.46     5593.65     57.43 o
   3  -1   1      230.44      249.74      3.48 o
   4  -1   1     7630.12     7645.79     87.78 o
   5  -1   1     4061.13     4103.16     49.53 o
   6  -1   1     1642.31     1616.62     25.01 o
   7  -1   1     1250.51     1217.01     22.94 o
   8  -1   1      408.26      380.01      8.87 o
   9  -1   1       97.35       99.69      5.59 o
  10  -1   1      156.04      155.59      7.79 o
 -10   0   1      426.65      400.53     12.52 o
  -9   0   1      247.88      269.31      8.52 o
  -8   0   1       39.47       37.49      4.15 o
  -7   0   1     1045.06     1041.27     20.15 o
  -6   0   1     2157.97     2200.14     31.46 o
  -5   0   1     1336.70     1345.49     16.11 o
  -4   0   1    13059.72    13519.04    148.94 o
  -3   0   1     1164.72     1185.44     12.94 o
  -2   0   1    22736.89    22909.35    233.65 o
  -1   0   1    19191.30    18396.03    246.93 o
   1   0   1    22330.26    21807.15   1611.50 o
   2   0   1     7943.12     8065.03    102.42 o
   3   0   1       31.85       37.28      1.81 o
   4   0   1     7694.56     7802.99     80.39 o
   5   0   1     1939.80     1970.24     23.05 o
   6   0   1       64.61       60.77      2.32 o
   7   0   1     1285.26     1267.75     21.60 o
   8   0   1      127.38      126.25      4.71 o
   9   0   1      345.16      363.05      8.71 o
  10   0   1      241.46      240.83      8.41 o
 -10   1   1      133.48      117.26      8.85 o
  -9   1   1      212.96      227.41      7.87 o
  -8   1   1        2.01        9.55      3.60 o
  -7   1   1     1888.06     1857.81     31.29 o
  -6   1   1     1316.60     1365.96     23.27 o
  -5   1   1     1343.27     1359.00     23.67 o
  -4   1   1     8945.52     9350.15    111.95 o
  -3   1   1    10494.80    11313.65    126.19 o
  -2   1   1    24846.60    26659.35    407.28 o
  -1   1   1    26650.25    27636.27    493.26 o
   0   1   1      709.69      720.91     11.68 o
   1   1   1    19478.80    18593.86    791.35 o
   2   1   1    10334.21    10485.53     99.02 o
   3   1   1      626.19      658.27      7.64 o
   4   1   1     8244.46     8354.54     95.79 o
   5   1   1     2411.45     2492.52     28.98 o
   6   1   1      707.52      728.46      9.56 o
   7   1   1     3091.28     3130.91     47.49 o
   8   1   1      146.19      149.26      5.07 o
   9   1   1      235.15      240.20      7.64 o
  10   1   1      446.65      432.18     12.27 o
  11   1   1        1.17       -4.64      4.64 o
  -9   2   1      138.82      148.46      8.33 o
  -8   2   1       67.45       55.50      4.37 o
  -7   2   1      779.32      764.36     14.23 o
  -6   2   1      674.24      696.99     11.03 o
  -5   2   1      343.52      326.99      5.60 o
  -4   2   1    11592.18    12097.53    145.10 o
  -3   2   1     4798.15     5192.41     57.47 o
  -2   2   1     7869.80     8455.79     86.37 o
  -1   2   1    20279.32    20681.34    259.36 o
   0   2   1      199.85      192.56      3.26 o
   1   2   1     6770.08     6926.06     92.92 o
   2   2   1    25039.86    24616.52    476.10 o
   3   2   1       92.07       82.47      1.87 o
   4   2   1     9537.79     9515.35    108.44 o
   5   2   1     7617.74     7858.14    104.24 o
   6   2   1        9.67       13.33      1.63 o
   7   2   1     2417.51     2474.54     37.83 o
   8   2   1      547.15      538.71     11.51 o
   9   2   1      120.19      125.82      4.95 o
  10   2   1      417.71      421.90     10.84 o
  11   2   1       41.02       37.82      4.96 o
  -9   3   1       74.67       79.97      7.39 o
  -8   3   1        8.46       10.48      4.79 o
  -7   3   1      870.10      875.26     17.51 o
  -6   3   1     2065.60     2121.39     30.58 o
  -5   3   1       49.41       47.34      2.34 o
  -4   3   1     5635.89     5782.81     63.91 o
  -3   3   1     2150.11     2320.46     24.99 o
  -2   3   1     2252.22     2300.96     23.77 o
  -1   3   1    14571.44    15265.07    169.18 o
   0   3   1     1210.54     1254.01     15.98 o
   1   3   1     4780.61     4755.07     68.27 o
   2   3   1    62640.54    56168.38   2455.10 o
   3   3   1       20.87       24.71      1.08 o
   4   3   1     5834.08     5919.35     65.30 o
   5   3   1     6142.08     6380.68     76.92 o
   6   3   1       48.89       50.13      1.99 o
   7   3   1     2946.92     2986.41     42.14 o
   8   3   1      555.81      560.17      9.89 o
   9   3   1       38.86       38.06      3.55 o
  10   3   1      233.34      239.38      7.09 o
  11   3   1       55.28       46.45      5.20 o
  -8   4   1        2.24        1.88      5.10 o
  -7   4   1      483.60      475.19     12.66 o
  -6   4   1      553.81      587.73     12.61 o
  -5   4   1      211.15      201.66      4.78 o
  -4   4   1     2397.22     2462.71     28.83 o
  -3   4   1      900.97      923.49     10.68 o
  -2   4   1     1398.18     1414.71     16.16 o
  -1   4   1    17159.30    17505.57    212.26 o
   0   4   1     3908.08     3912.06     45.99 o
   1   4   1     9631.08     9711.02    124.95 o
   2   4   1    13434.19    13339.44    181.19 o
   3   4   1      503.14      518.08      6.77 o
   4   4   1     7704.54     7880.61     99.93 o
   5   4   1     5154.83     5212.16     62.70 o
   6   4   1      445.22      426.95      6.32 o
   7   4   1     2435.54     2474.28     35.05 o
   8   4   1      618.38      625.46     10.07 o
   9   4   1      169.43      182.29     11.14 o
  10   4   1      312.35      328.35      8.13 o
  11   4   1       29.68       29.29      5.48 o
  -8   5   1        0.74       -2.71      8.16 o
  -7   5   1      297.06      286.59     11.99 o
  -6   5   1      509.28      528.14     13.05 o
  -5   5   1      214.07      210.31      6.63 o
  -4   5   1     2187.01     2205.58     31.62 o
  -3   5   1     1395.35     1404.96     17.70 o
  -2   5   1     2940.39     2956.79     36.35 o
  -1   5   1    11400.85    11790.95    150.37 o
   0   5   1       54.27       48.93      1.83 o
   1   5   1    11092.20    11368.31    133.79 o
   2   5   1     7824.16     7739.64     97.67 o
   3   5   1       57.83       62.54      2.62 o
   4   5   1    20059.74    20717.08    263.47 o
   5   5   1     3532.79     3668.21     44.42 o
   6   5   1      376.90      371.75      5.28 o
   7   5   1     4243.43     4278.53     54.59 o
   8   5   1      357.02      373.80      6.81 o
   9   5   1      203.54      207.28      5.57 o
  10   5   1      291.05      286.78      7.58 o
  11   5   1       19.12       20.10      4.14 o
  -7   6   1      232.33      208.15     13.20 o
  -6   6   1      198.62      207.61      9.94 o
  -5   6   1      264.49      246.06      8.87 o
  -4   6   1     3159.85     3141.24     63.34 o
  -3   6   1     1047.13     1081.34     15.66 o
  -2   6   1     3016.60     3034.67     39.37 o
  -1   6   1     6105.50     6319.39     80.85 o
   0   6   1      736.70      715.20      9.24 o
   1   6   1     5660.76     5940.49     68.60 o
   2   6   1     8224.35     8134.80     98.95 o
   3   6   1      646.06      630.87      8.48 o
   4   6   1    11009.31    11395.07    145.19 o
   5   6   1     2687.62     2689.79     34.74 o
   6   6   1      144.50      148.65      3.78 o
   7   6   1     1940.75     1954.84     27.01 o
   8   6   1     1215.36     1284.02     18.12 o
   9   6   1      460.28      464.16      8.82 o
  10   6   1     1084.35     1101.42     21.79 o
  11   6   1       16.77       15.46      5.85 o
  -6   7   1      499.79      494.21     19.62 o
  -5   7   1       11.85       -1.26      5.89 o
  -4   7   1     2001.44     1953.30     40.56 o
  -3   7   1     1012.85     1037.68     18.27 o
  -2   7   1      198.51      203.60      4.87 o
  -1   7   1     5324.27     5622.24     75.77 o
   0   7   1      513.07      512.19      8.25 o
   1   7   1     3161.81     3317.71     40.41 o
   2   7   1     4621.83     4612.25     53.83 o
   3   7   1        3.64       18.52      1.96 o
   4   7   1     3720.43     3652.32     49.68 o
   5   7   1     4146.99     4119.43     52.92 o
   6   7   1       11.93       27.51      2.72 o
   7   7   1     4100.52     4053.80     52.27 o
   8   7   1     1606.67     1645.33     23.17 o
   9   7   1      331.31      312.14      7.22 o
  10   7   1      379.48      382.46     10.26 o
  11   7   1       52.57       41.85      7.23 o
  -6   8   1      209.57      183.85     18.30 o
  -5   8   1       24.66       19.88      6.72 o
  -4   8   1      969.83      925.20     21.00 o
  -3   8   1      853.27      866.86     27.29 o
  -2   8   1      459.40      458.21      9.36 o
  -1   8   1     1906.58     1970.43     27.39 o
   0   8   1      187.17      186.13      4.01 o
   1   8   1     1206.31     1288.24     17.01 o
   2   8   1     4871.78     4820.57     59.02 o
   3   8   1      173.04      173.98      3.74 o
   4   8   1     1857.71     1847.40     25.52 o
   5   8   1     5828.35     5734.47     77.68 o
   6   8   1       29.51       35.70      2.18 o
   7   8   1     1355.13     1329.96     18.94 o
   8   8   1     1104.01     1111.30     18.47 o
   9   8   1      126.76      127.54      4.80 o
  10   8   1      667.58      672.10     16.60 o
  11   8   1       50.74       54.09      7.80 o
  -5   9   1        5.07       -5.23     12.63 o
  -4   9   1      562.20      543.12     20.51 o
  -3   9   1      270.44      265.38     10.75 o
  -2   9   1      479.85      500.22     14.75 o
  -1   9   1     2406.98     2461.87     41.19 o
   0   9   1     1063.49     1102.57     18.04 o
   1   9   1     2209.78     2356.97     40.23 o
   2   9   1     3657.74     3720.72     51.00 o
   3   9   1      437.09      413.51      6.80 o
   4   9   1     1437.87     1350.54     19.05 o
   5   9   1     2663.17     2545.84     40.32 o
   6   9   1      146.69      140.20      5.59 o
   7   9   1     1458.74     1387.76     22.78 o
   8   9   1      336.11      341.90      8.28 o
   9   9   1       99.62       94.59      4.85 o
  10   9   1      315.85      315.15     12.22 o
  11   9   1       35.06       47.83      9.18 o
  -4  10   1      523.61      508.00     20.63 o
  -3  10   1      523.46      532.92     16.36 o
  -2  10   1      342.80      326.43     11.79 o
  -1  10   1     1504.89     1532.70     32.63 o
   0  10   1     1005.57     1013.40     20.83 o
   1  10   1      390.94      425.31      8.83 o
   2  10   1     1770.40     1812.27     28.73 o
   3  10   1       82.47       77.25      3.11 o
   4  10   1     1520.73     1470.19     22.22 o
   5  10   1      967.18      917.41     14.41 o
   6  10   1      113.25      104.92      4.27 o
   7  10   1     1036.03     1017.75     17.30 o
   8  10   1      139.04      157.88      6.60 o
   9  10   1       29.55       29.57      4.71 o
  10  10   1      473.72      437.85     11.75 o
  11  10   1       10.40       22.55      8.89 o
  -3  11   1      314.88      317.16     16.12 o
  -2  11   1       38.70       30.68      7.65 o
  -1  11   1      947.27      939.19     24.44 o
   0  11   1      300.10      296.85      8.89 o
   1  11   1      626.62      669.87     21.66 o
   2  11   1     1471.94     1505.02     29.05 o
   3  11   1       20.63       31.55      3.06 o
   4  11   1     1580.82     1525.54     24.95 o
   5  11   1     1172.22     1107.42     17.29 o
   6  11   1       28.06       26.62      2.92 o
   7  11   1      750.43      690.78     12.59 o
   8  11   1      109.04      124.18      5.97 o
   9  11   1       21.52       13.91      4.78 o
  10  11   1      171.59      167.97      7.45 o
  -1  12   1      609.33      591.95     20.82 o
   0  12   1       56.42       51.88      6.62 o
   1  12   1      146.81      163.41      7.54 o
   2  12   1     2042.14     2013.35     48.62 o
   3  12   1       99.42      100.74      5.81 o
   4  12   1      580.30      581.59     11.18 o
   5  12   1      705.94      663.61     12.29 o
   6  12   1       47.88       58.57      3.77 o
   7  12   1      475.68      461.33      9.49 o
   8  12   1      275.61      285.08      8.51 o
   9  12   1       41.88       41.47      4.90 o
  10  12   1      240.17      236.11      9.03 o
   0  13   1      196.78      175.36     10.47 o
   1  13   1      251.18      252.83     11.71 o
   2  13   1     1255.65     1198.16     29.99 o
   3  13   1      145.36      132.89      6.83 o
   4  13   1      277.15      271.65     11.83 o
   5  13   1      944.94      903.63     16.29 o
   6  13   1       32.73       43.80      4.46 o
   7  13   1      527.35      479.02     10.91 o
   8  13   1      327.82      317.32     10.73 o
   9  13   1       12.04        8.74      4.85 o
   3  14   1      206.90      198.89      8.89 o
   4  14   1      335.02      328.03     10.07 o
   5  14   1      491.73      471.64     12.86 o
   6  14   1       47.26       59.56      6.29 o
   7  14   1      316.60      298.13     10.79 o
  -6 -14   2      190.78      200.68      9.52 o
  -5 -14   2      563.09      524.03     15.14 o
  -4 -14   2        0.86       11.70      7.81 o
  -3 -14   2      425.07      409.22     21.80 o
  -8 -13   2      165.47      161.85     12.83 o
  -7 -13   2       11.15       11.17      7.52 o
  -6 -13   2      216.27      234.30     19.28 o
  -5 -13   2      464.58      439.36     13.26 o
  -4 -13   2       43.30       47.38      8.05 o
  -3 -13   2      854.57      863.12     20.68 o
  -2 -13   2      284.79      293.49     13.09 o
  -1 -13   2       69.98       59.10      7.50 o
   0 -13   2      486.36      453.41     19.62 o
  -9 -12   2       48.49       61.28      6.04 o
  -8 -12   2      402.59      374.97     15.06 o
  -7 -12   2       62.75       62.98      4.90 o
  -6 -12   2      587.82      583.36     13.91 o
  -5 -12   2     1103.53     1043.78     31.65 o
  -4 -12   2       11.28       12.10      4.43 o
  -3 -12   2     1076.44     1070.72     22.14 o
  -2 -12   2      621.93      616.96     18.15 o
  -1 -12   2       89.74       92.99      7.70 o
   0 -12   2     1359.71     1289.87     40.00 o
   1 -12   2      123.88      120.98     15.68 o
 -10 -11   2       24.86       21.78      7.84 o
  -9 -11   2       89.62      103.16      6.53 o
  -8 -11   2      522.93      487.02     11.12 o
  -7 -11   2      158.27      141.07      5.68 o
  -6 -11   2      772.43      762.20     16.92 o
  -5 -11   2      964.89      926.84     16.20 o
  -4 -11   2       23.92       27.51      3.88 o
  -3 -11   2     1902.50     1833.45     35.68 o
  -2 -11   2     1168.10     1163.52     23.46 o
  -1 -11   2       91.18       86.24      5.22 o
   0 -11   2     1824.90     1791.25     46.04 o
   1 -11   2      654.46      638.71     22.20 o
   2 -11   2      220.24      213.31     12.31 o
   3 -11   2      908.09      910.70     30.09 o
 -10 -10   2       60.17       60.81      6.24 o
  -9 -10   2       55.74       58.93      5.20 o
  -8 -10   2     1014.72      973.82     17.01 o
  -7 -10   2       28.66       29.65      3.48 o
  -6 -10   2      895.75      901.28     15.68 o
  -5 -10   2     1261.56     1195.15     19.43 o
  -4 -10   2      118.31      111.41      4.80 o
  -3 -10   2     2320.74     2230.51     35.86 o
  -2 -10   2     2084.75     2042.59     35.38 o
  -1 -10   2      236.70      264.04      7.47 o
   0 -10   2     2681.12     2725.73     55.84 o
   1 -10   2      770.19      778.82     18.53 o
   2 -10   2      390.83      376.82     12.49 o
   3 -10   2     1374.38     1414.30     43.27 o
   4 -10   2       40.67       21.34     13.06 o
 -10  -9   2       38.56       32.66      5.63 o
  -9  -9   2      435.60      449.69     11.75 o
  -8  -9   2      514.83      519.60     11.21 o
  -7  -9   2        4.29       12.94      3.47 o
  -6  -9   2      937.84      936.80     14.80 o
  -5  -9   2     2066.54     1951.08     27.33 o
  -4  -9   2       16.86       30.30      2.25 o
  -3  -9   2     2415.54     2333.54     30.75 o
  -2  -9   2     3078.41     3072.95     38.43 o
  -1  -9   2      124.77      136.19      5.01 o
   0  -9   2     1814.56     1895.84     30.16 o
   1  -9   2     2148.86     2225.12     38.35 o
   2  -9   2      499.14      498.16     11.61 o
   3  -9   2     1299.68     1287.64     27.80 o
   4  -9   2       36.93       19.20      6.17 o
   5  -9   2      205.36      203.40     14.59 o
 -11  -8   2      145.57      157.69     11.66 o
 -10  -8   2       84.33       81.20      6.80 o
  -9  -8   2      199.00      207.40      8.74 o
  -8  -8   2     1170.52     1129.81     22.60 o
  -7  -8   2      111.37       98.18      4.36 o
  -6  -8   2      998.50     1019.80     17.15 o
  -5  -8   2     1897.74     1801.09     25.22 o
  -4  -8   2       77.47       69.77      3.64 o
  -3  -8   2     2361.91     2376.20     29.27 o
  -2  -8   2     4437.76     4473.63     52.03 o
  -1  -8   2      190.28      192.61      3.91 o
   0  -8   2     4721.74     4965.01     71.68 o
   1  -8   2     2470.85     2634.28     38.70 o
   2  -8   2      427.70      414.45      9.08 o
   3  -8   2     1773.55     1809.47     31.68 o
   4  -8   2      658.15      651.46     18.28 o
   5  -8   2      276.72      276.13     13.86 o
   6  -8   2      391.70      368.37     16.64 o
 -11  -7   2      171.44      196.06     16.77 o
 -10  -7   2      129.41      129.91     12.30 o
  -9  -7   2      179.73      204.50      6.84 o
  -8  -7   2      360.21      361.52      9.77 o
  -7  -7   2      121.12      126.12      4.87 o
  -6  -7   2      835.03      861.76     13.33 o
  -5  -7   2     3825.68     3719.19     54.09 o
  -4  -7   2       31.36       45.63      2.12 o
  -3  -7   2     4481.07     4404.23     53.43 o
  -2  -7   2     6512.63     6725.52     77.60 o
   0  -7   2     4006.83     4145.94     60.05 o
   1  -7   2     1695.47     1791.02     25.02 o
   2  -7   2       37.20       42.00      2.58 o
   3  -7   2     3123.87     3168.65     49.72 o
   4  -7   2      332.12      318.13      7.50 o
   5  -7   2      512.63      509.37     12.34 o
   6  -7   2      874.73      820.59     32.52 o
   7  -7   2       49.84       30.15     14.37 o
 -11  -6   2       49.77       40.34     12.85 o
 -10  -6   2       39.80       39.19      5.97 o
  -9  -6   2       15.72       20.83      4.77 o
  -8  -6   2      923.23      936.21     16.86 o
  -7  -6   2      297.90      288.26      5.70 o
  -6  -6   2     2532.86     2546.16     32.76 o
  -5  -6   2     4381.49     4294.31     54.40 o
  -4  -6   2      528.42      529.13      7.75 o
  -3  -6   2     5006.23     4914.53     62.25 o
  -2  -6   2     3708.49     3662.25     42.47 o
  -1  -6   2      381.20      370.13      5.33 o
   0  -6   2     8894.56     9243.91    117.20 o
   1  -6   2     1673.19     1716.78     22.67 o
   2  -6   2      561.25      558.92      7.77 o
   3  -6   2     8487.05     8392.01    120.97 o
   4  -6   2     1368.95     1314.12     21.71 o
   5  -6   2      640.60      638.04     11.77 o
   6  -6   2     1138.76     1084.16     21.33 o
   7  -6   2        6.50       -5.75      5.75 o
 -11  -5   2       49.65       60.34      6.29 o
 -10  -5   2       31.15       33.81      4.54 o
  -9  -5   2      175.82      176.86      5.69 o
  -8  -5   2     1331.28     1328.26     21.40 o
  -7  -5   2      127.22      124.22      3.74 o
  -6  -5   2     2244.11     2272.47     29.38 o
  -5  -5   2     4699.27     4640.24     58.97 o
  -4  -5   2      332.01      413.60      5.45 o
  -3  -5   2     6508.59     6473.58     77.07 o
  -2  -5   2     3095.67     2872.72     33.48 o
  -1  -5   2      449.34      468.22      6.04 o
   0  -5   2    14029.75    14495.82    196.00 o
   1  -5   2     4066.63     4180.52     48.64 o
   2  -5   2      286.30      269.84      4.11 o
   3  -5   2     5899.31     5941.57     72.49 o
   4  -5   2     1779.63     1743.68     27.15 o
   5  -5   2      623.86      618.71     11.92 o
   6  -5   2     1474.12     1380.49     29.62 o
   7  -5   2      145.78      122.07      6.09 o
   8  -5   2      344.51      356.40     11.33 o
 -11  -4   2       84.98       90.79      6.60 o
 -10  -4   2      157.76      168.30      6.73 o
  -9  -4   2      204.63      205.17      6.62 o
  -8  -4   2     1589.15     1563.68     26.29 o
  -7  -4   2      110.01      103.49      3.44 o
  -6  -4   2     1528.25     1559.87     20.45 o
  -5  -4   2     2741.85     2756.68     33.58 o
  -4  -4   2       51.45       48.06      1.41 o
  -3  -4   2    11811.82    12278.14    133.18 o
  -2  -4   2     6644.56     6696.19     73.38 o
  -1  -4   2     7056.38     7340.80     70.52 o
   0  -4   2     7549.89     7719.84     72.89 o
   1  -4   2     9540.20     9745.22    104.35 o
   2  -4   2      388.58      399.57      5.17 o
   3  -4   2     4205.60     4196.61     48.48 o
   4  -4   2     2122.02     2151.79     27.57 o
   5  -4   2     1571.12     1555.29     24.38 o
   6  -4   2     1239.60     1236.54     23.55 o
   7  -4   2       28.35       24.70      5.11 o
   8  -4   2      241.42      263.78      8.60 o
   9  -4   2      249.22      236.08      9.74 o
 -11  -3   2      168.43      170.27     10.16 o
 -10  -3   2       95.63      100.97      5.70 o
  -9  -3   2      197.61      199.12      6.82 o
  -8  -3   2      953.25      994.53     17.58 o
  -7  -3   2       90.43      109.15      4.78 o
  -6  -3   2     1271.99     1338.08     17.64 o
  -5  -3   2     4333.62     4283.38     51.90 o
  -4  -3   2      752.03      795.06     10.62 o
  -3  -3   2    11375.11    11641.69    122.62 o
  -2  -3   2     2678.47     2571.24     27.13 o
  -1  -3   2      549.19      574.34      5.86 o
   0  -3   2     5648.43     5352.30     54.40 o
   1  -3   2     9023.69     8799.90     88.04 o
   2  -3   2     3874.06     3939.64     43.56 o
   3  -3   2     4982.63     5186.86     59.62 o
   4  -3   2     1208.18     1180.78     15.49 o
   5  -3   2     2637.11     2608.44     37.31 o
   6  -3   2     2633.13     2574.13     39.40 o
   7  -3   2      523.38      491.44     10.08 o
   8  -3   2      236.49      228.15      7.72 o
   9  -3   2      492.60      475.48     13.07 o
 -10  -2   2      165.55      173.26      8.18 o
  -9  -2   2       66.51       66.56      4.69 o
  -8  -2   2     1011.87     1005.80     17.76 o
  -7  -2   2      340.10      361.61      7.78 o
  -6  -2   2     1656.74     1646.95     21.49 o
  -5  -2   2     3162.03     3191.23     35.80 o
  -4  -2   2      109.08      129.77      4.38 o
  -3  -2   2     6658.85     6659.98     73.36 o
  -2  -2   2    17172.23    17166.44    220.58 o
   0  -2   2    31218.64    29415.70    587.46 o
   1  -2   2    10987.87    10972.89    142.05 o
   2  -2   2     3436.31     3607.30     40.08 o
   3  -2   2    13059.20    13675.19    157.10 o
   4  -2   2     2530.80     2574.23     31.14 o
   5  -2   2      666.99      657.45      8.66 o
   6  -2   2     5034.51     4862.53     73.05 o
   7  -2   2       38.12       37.40      3.35 o
   8  -2   2      404.25      413.60      9.20 o
   9  -2   2      364.22      367.99     11.56 o
  10  -2   2        2.26        3.98      5.90 o
 -10  -1   2       69.18       78.62      5.61 o
  -9  -1   2       79.11       64.45      4.80 o
  -8  -1   2      920.47      915.71     18.32 o
  -7  -1   2      118.21      136.12      5.19 o
  -6  -1   2     2115.32     2120.90     32.45 o
  -5  -1   2     4447.77     4478.75     53.91 o
  -4  -1   2     1786.83     1935.58     21.23 o
  -3  -1   2     7896.27     7887.29     81.92 o
  -2  -1   2    15884.28    15547.87    160.90 o
  -1  -1   2     1425.41     1446.09     15.52 o
   0  -1   2     3113.51     3152.34     44.17 o
   1  -1   2      491.70      484.29      6.50 o
   2  -1   2      439.56      393.23      5.00 o
   3  -1   2    14120.10    14682.87    161.79 o
   4  -1   2     3482.63     3554.39     39.50 o
   5  -1   2     2460.68     2478.54     29.00 o
   6  -1   2     5519.97     5445.05     76.29 o
   7  -1   2       34.17       32.43      3.25 o
   8  -1   2      222.53      234.16      6.48 o
   9  -1   2      519.59      508.64     10.74 o
  10  -1   2        0.19        4.01      6.43 o
 -10   0   2       78.84       90.33      6.01 o
  -9   0   2       75.90       57.99      5.45 o
  -8   0   2      956.07      929.74     18.52 o
  -7   0   2      544.42      554.92     11.82 o
  -6   0   2     1232.23     1227.46     20.97 o
  -5   0   2     5658.19     5702.30     68.76 o
  -4   0   2      331.82      337.69      4.66 o
  -3   0   2     1509.09     1507.93     17.11 o
  -2   0   2     2021.07     1871.00     19.11 o
  -1   0   2     9911.21     9974.61    100.54 o
   1   0   2     5500.37     5589.19     55.56 o
   2   0   2     1754.25     1811.50     18.27 o
   3   0   2    25756.30    27249.56    451.93 o
   4   0   2     2675.63     2770.19     32.17 o
   5   0   2      849.78      892.47     11.37 o
   6   0   2     2257.32     2252.26     28.95 o
   7   0   2       28.76       30.41      3.74 o
   8   0   2     1413.89     1383.52     23.77 o
   9   0   2      277.05      273.99      7.31 o
  10   0   2       10.33       10.05      4.58 o
  -9   1   2       83.44       64.28      5.76 o
  -8   1   2      910.24      911.53     20.33 o
  -7   1   2      233.22      260.47      7.46 o
  -6   1   2     1503.85     1452.76     22.80 o
  -5   1   2     2536.42     2643.42     33.73 o
  -4   1   2      220.54      262.65      6.16 o
  -3   1   2     8130.21     8406.10     93.96 o
  -2   1   2     3169.65     3214.59     33.45 o
  -1   1   2    12063.87    12919.84    129.73 o
   0   1   2     3925.18     3986.82     89.77 o
   1   1   2    11247.13    11779.94    255.69 o
   2   1   2       93.61      104.26      1.40 o
   3   1   2     5481.98     5485.52     56.33 o
   4   1   2     1930.66     1937.20     23.68 o
   5   1   2     2770.59     2791.59     35.51 o
   6   1   2     3912.21     4044.87     46.92 o
   7   1   2      181.87      171.82      4.60 o
   8   1   2     1935.57     1901.80     31.86 o
   9   1   2      420.84      420.16      9.27 o
  10   1   2        0.29        1.54      4.30 o
  11   1   2       64.35       67.44      5.72 o
  -9   2   2       19.71       17.57      6.17 o
  -8   2   2      883.10      866.45     19.65 o
  -7   2   2      333.60      357.97      8.98 o
  -6   2   2     1249.46     1184.68     18.83 o
  -5   2   2     4802.78     4857.97     64.55 o
  -4   2   2      299.22      336.99      4.79 o
  -3   2   2     9875.31    10218.13    113.39 o
  -2   2   2    11955.00    12491.68    133.28 o
  -1   2   2      105.28      114.16      1.91 o
   0   2   2    21113.84    20635.05    444.84 o
   1   2   2    13176.06    13031.54    240.41 o
   2   2   2     2352.92     2569.61     24.70 o
   3   2   2     5074.12     5111.50     55.76 o
   4   2   2     4050.29     4208.63     48.30 o
   5   2   2     3306.85     3404.89     43.12 o
   6   2   2     6584.50     6755.86     89.84 o
   7   2   2       93.84       95.08      3.06 o
   8   2   2     2082.03     2043.89     31.56 o
   9   2   2      232.83      222.54      7.04 o
  10   2   2       25.43       26.60      4.03 o
  11   2   2      107.31      106.92      5.64 o
  -9   3   2       36.05       42.38      8.45 o
  -8   3   2      681.15      695.00     16.83 o
  -7   3   2      299.50      323.69      8.70 o
  -6   3   2      794.31      754.55     12.71 o
  -5   3   2     4037.09     4061.03     57.40 o
  -4   3   2      740.64      752.49      9.83 o
  -3   3   2     5839.03     5954.41     63.76 o
  -2   3   2    10037.16    10411.38    111.12 o
  -1   3   2     2669.75     2924.20     35.72 o
   0   3   2     2280.74     2280.08     29.47 o
   1   3   2     4478.05     4306.85     66.25 o
   2   3   2       78.74      112.22      3.01 o
   3   3   2    19128.70    19649.39    413.65 o
   4   3   2     3812.87     4064.02     44.95 o
   5   3   2     2289.97     2375.81     28.47 o
   6   3   2     8589.46     8830.77    110.16 o
   7   3   2     1146.91     1145.16     18.01 o
   8   3   2      335.51      339.02      6.89 o
   9   3   2      701.42      698.96     12.99 o
  10   3   2       18.18       10.16      3.76 o
  11   3   2      159.47      171.25      6.51 o
  -8   4   2      370.02      361.61     13.53 o
  -7   4   2      420.49      442.68     15.04 o
  -6   4   2      347.37      337.13      8.85 o
  -5   4   2     2842.83     2922.17     41.71 o
  -4   4   2      297.11      350.03      5.96 o
  -3   4   2     2837.82     2833.66     32.80 o
  -2   4   2     6393.25     6537.91     72.69 o
  -1   4   2     1500.44     1613.09     20.94 o
   0   4   2    21981.92    22473.87    336.34 o
   1   4   2     5383.60     5300.36     90.59 o
   2   4   2      415.60      390.35      5.72 o
   3   4   2    12579.74    12862.18    154.54 o
   4   4   2    11916.34    12373.74    142.18 o
   5   4   2     1235.21     1264.90     16.48 o
   6   4   2     4831.36     4906.35     61.26 o
   7   4   2       66.03       80.24      3.72 o
   8   4   2      755.40      736.84     11.54 o
   9   4   2      697.31      720.49     12.36 o
  10   4   2       15.76       14.04      3.67 o
  11   4   2      110.80      115.94      5.51 o
  -7   5   2       90.03      101.06      7.80 o
  -6   5   2      517.18      495.88     15.23 o
  -5   5   2     1710.95     1727.20     29.30 o
  -4   5   2      285.40      298.01      5.76 o
  -3   5   2     2023.52     2020.50     27.99 o
  -2   5   2     5682.92     5713.13     69.70 o
  -1   5   2       70.26       71.72      2.32 o
   0   5   2     6190.41     6227.58     79.55 o
   1   5   2     8140.42     8154.12    105.16 o
   2   5   2     1009.45     1028.18     27.05 o
   3   5   2    13836.83    13887.10    157.80 o
   4   5   2     6878.03     7284.30     87.70 o
   5   5   2      552.50      561.23      7.36 o
   6   5   2     2642.24     2672.61     34.61 o
   7   5   2     1034.58     1078.29     15.06 o
   8   5   2      364.69      363.92      7.03 o
   9   5   2      701.25      700.67     12.05 o
  10   5   2       24.67       25.18      3.61 o
  11   5   2       67.86       67.40      4.66 o
  -7   6   2       89.83       90.47     10.35 o
  -6   6   2      249.62      244.81     13.61 o
  -5   6   2     1125.05     1124.49     24.77 o
  -4   6   2      300.89      322.70      7.61 o
  -3   6   2     1737.14     1770.18     26.36 o
  -2   6   2     3665.47     3784.12     51.43 o
  -1   6   2      286.53      331.97      4.87 o
   0   6   2     8600.96     9011.61    115.02 o
   1   6   2     9652.89     9945.98    126.24 o
   2   6   2       76.75       92.37      2.59 o
   3   6   2     2916.30     2791.24     35.48 o
   4   6   2     7764.06     8013.18    102.30 o
   5   6   2      843.22      835.89     11.30 o
   6   6   2     2467.71     2509.53     30.64 o
   7   6   2       18.19       26.26      1.86 o
   8   6   2     1491.14     1427.29     22.68 o
   9   6   2      623.93      636.64     11.41 o
  10   6   2        1.54        3.43      4.32 o
  11   6   2       57.80       54.30      6.14 o
  12   6   2       29.80       27.70      9.18 o
  -6   7   2       84.36       67.12      9.41 o
  -5   7   2     1030.23     1023.96     26.62 o
  -4   7   2       50.04       63.96      5.06 o
  -3   7   2     1893.65     1901.58     32.06 o
  -2   7   2     1716.24     1761.28     24.62 o
  -1   7   2        4.23        8.02      1.91 o
   0   7   2     2053.16     2144.02     26.50 o
   1   7   2     6831.46     7021.87     84.74 o
   2   7   2       23.89       26.13      1.20 o
   3   7   2     5778.72     5744.75     77.45 o
   4   7   2     1575.57     1566.85     20.42 o
   5   7   2      897.44      867.01     11.71 o
   6   7   2     7652.65     7619.21     97.39 o
   7   7   2      922.20      947.77     13.05 o
   8   7   2     1177.18     1177.80     18.30 o
   9   7   2      868.30      855.35     13.63 o
  10   7   2       27.09       38.44      4.29 o
  11   7   2       69.95       76.31     11.13 o
  12   7   2       19.88       25.83      9.41 o
  -5   8   2      569.85      512.86     16.54 o
  -4   8   2       40.37       41.47      5.28 o
  -3   8   2     1052.54     1038.48     26.05 o
  -2   8   2     2415.30     2472.84     44.95 o
  -1   8   2      301.47      300.18      6.21 o
   0   8   2     3427.42     3611.19     49.20 o
   1   8   2     4091.25     4171.22     56.29 o
   2   8   2       24.04       38.20      1.85 o
   3   8   2     5373.43     5277.51     67.94 o
   4   8   2     4253.19     4154.96     56.51 o
   5   8   2      675.59      676.46     10.72 o
   6   8   2    11617.66    11664.48    148.80 o
   7   8   2      462.45      503.73     10.55 o
   8   8   2      586.77      555.65      9.66 o
   9   8   2      821.84      833.12     15.48 o
  10   8   2       27.83       45.42      5.52 o
  11   8   2      109.94      102.03      7.02 o
  -4   9   2      122.05      112.53     10.46 o
  -3   9   2      564.64      559.57     16.68 o
  -2   9   2     1629.89     1654.34     34.72 o
  -1   9   2       85.50       76.33      3.78 o
   0   9   2     1197.29     1242.78     21.41 o
   1   9   2     1796.74     1871.94     29.62 o
   2   9   2        8.46       17.59      2.77 o
   3   9   2     6576.94     6559.68     89.10 o
   4   9   2     4801.38     4629.60     59.68 o
   5   9   2       62.42       63.89      2.56 o
   6   9   2     4643.60     4606.74     66.92 o
   7   9   2      852.73      846.30     14.51 o
   8   9   2      302.06      291.18      6.89 o
   9   9   2      442.55      437.72      9.86 o
  10   9   2        2.10        7.40      3.95 o
  11   9   2      187.37      177.04      8.53 o
  -3  10   2      227.60      197.54      9.55 o
  -2  10   2     1111.58     1081.83     27.74 o
  -1  10   2       27.13       22.53      3.93 o
   0  10   2      868.98      918.30     16.45 o
   1  10   2     2123.51     2179.21     36.66 o
   2  10   2       11.39       20.25      3.80 o
   3  10   2     2239.07     2244.96     31.24 o
   4  10   2     1705.50     1613.35     21.49 o
   5  10   2      257.04      246.13      5.27 o
   6  10   2     1349.69     1287.00     21.20 o
   7  10   2      123.07      130.21      4.63 o
   8  10   2      853.23      779.51     15.21 o
   9  10   2      710.03      696.11     15.63 o
  10  10   2       52.64       61.15      5.97 o
  11  10   2       97.99       85.29      8.49 o
  -2  11   2      388.93      386.90     15.55 o
  -1  11   2       16.77       19.75      7.32 o
   0  11   2      580.87      590.95     14.21 o
   1  11   2      766.56      787.15     18.62 o
   2  11   2       26.73       42.81      6.02 o
   3  11   2     1503.72     1498.00     27.54 o
   4  11   2      839.21      831.78     18.38 o
   5  11   2      152.37      150.83      4.40 o
   6  11   2      822.30      780.22     12.62 o
   7  11   2      747.99      712.80     12.78 o
   8  11   2      554.32      496.31     10.94 o
   9  11   2      391.62      378.46     10.52 o
  10  11   2       16.72       26.94      5.74 o
  -1  12   2       21.22       24.43      6.02 o
   0  12   2      791.65      773.27     20.63 o
   1  12   2      907.37      855.67     22.00 o
   2  12   2       58.27       58.57      4.07 o
   3  12   2      731.20      742.44     14.86 o
   4  12   2      538.84      540.11     10.33 o
   5  12   2       65.84       70.29      3.75 o
   6  12   2     1200.09     1124.20     20.98 o
   7  12   2      194.50      198.25      5.49 o
   8  12   2      521.69      485.17      9.98 o
   9  12   2      375.69      351.42     10.22 o
  10  12   2       17.21       22.49      5.61 o
   1  13   2      537.73      509.54     17.73 o
   2  13   2       60.14       57.05      5.03 o
   3  13   2      544.89      554.54     19.78 o
   4  13   2      664.58      663.40     20.75 o
   5  13   2       40.67       51.72      6.18 o
   6  13   2     1031.03      982.65     25.36 o
   7  13   2      297.98      302.24      8.90 o
   8  13   2       89.35       78.98      5.51 o
   9  13   2      345.86      338.11      9.33 o
   3  14   2      335.54      338.26     10.99 o
   4  14   2      612.94      614.73     24.92 o
   5  14   2       39.82       48.06      4.41 o
   6  14   2      830.17      797.04     22.02 o
   7  14   2      116.95      118.83      5.62 o
  -5 -14   3       76.50       80.44      7.36 o
  -4 -14   3      711.56      701.63     18.25 o
  -3 -14   3       72.27       88.62     10.67 o
  -8 -13   3        2.11        4.22     16.86 o
  -7 -13   3      427.31      397.08     12.88 o
  -6 -13   3      208.90      207.70      9.63 o
  -5 -13   3      113.86      111.87      7.46 o
  -4 -13   3     1043.26      987.01     23.73 o
  -3 -13   3      326.47      341.74     11.49 o
  -2 -13   3      303.39      296.67     11.95 o
  -1 -13   3      862.50      838.98     27.75 o
   0 -13   3       46.08       58.37      9.36 o
  -9 -12   3      296.79      277.77     12.52 o
  -8 -12   3        2.27        2.78      5.17 o
  -7 -12   3      549.97      527.48     11.98 o
  -6 -12   3      590.36      529.28     14.85 o
  -5 -12   3      206.31      197.54      8.72 o
  -4 -12   3      919.13      892.72     25.40 o
  -3 -12   3      205.14      218.56      8.84 o
  -2 -12   3      236.42      260.43     10.93 o
  -1 -12   3     1006.12     1014.34     27.81 o
   0 -12   3       63.05       62.10      7.54 o
   1 -12   3      386.57      356.06     15.40 o
  -9 -11   3      385.05      362.84     11.17 o
  -8 -11   3        4.60        4.19      4.47 o
  -7 -11   3     1338.66     1286.98     27.04 o
  -6 -11   3      553.76      513.01     13.80 o
  -5 -11   3      266.83      275.70      7.77 o
  -4 -11   3     1313.15     1241.77     28.08 o
  -3 -11   3      887.43      875.27     18.70 o
  -2 -11   3      975.71      931.48     21.96 o
  -1 -11   3     1625.54     1642.00     42.55 o
   0 -11   3       32.07       49.50      6.02 o
   1 -11   3     1045.74     1005.04     32.26 o
   2 -11   3      975.15      984.97     44.53 o
   3 -11   3        1.32        2.18     11.76 o
 -10 -10   3      179.44      194.05     11.96 o
  -9 -10   3      510.86      505.41     11.77 o
  -8 -10   3        0.02        5.09      4.29 o
  -7 -10   3      955.74      930.65     16.23 o
  -6 -10   3      724.73      684.01     12.49 o
  -5 -10   3      159.99      179.24      5.66 o
  -4 -10   3     2069.18     1951.71     29.32 o
  -3 -10   3      199.79      200.25      5.88 o
  -2 -10   3     1681.91     1658.26     29.08 o
  -1 -10   3     3241.04     3382.01     63.54 o
   0 -10   3      272.66      301.42      9.45 o
   1 -10   3     1309.11     1297.41     25.55 o
   2 -10   3     1167.35     1161.51     25.32 o
   3 -10   3       39.64       40.38      6.28 o
   4 -10   3      743.18      732.81     45.37 o
 -10  -9   3       84.64       88.53      7.31 o
  -9  -9   3      289.29      291.05      9.68 o
  -8  -9   3        8.75        6.80      4.07 o
  -7  -9   3     1071.93     1042.62     17.76 o
  -6  -9   3     1031.36      943.53     16.07 o
  -5  -9   3      353.75      361.54      6.70 o
  -4  -9   3     4370.95     4105.26     53.27 o
  -3  -9   3     1957.87     1866.64     24.94 o
  -2  -9   3      614.82      593.83      8.47 o
  -1  -9   3     4104.46     4229.98     56.94 o
   0  -9   3      486.32      523.51      9.75 o
   1  -9   3      741.29      756.64     15.80 o
   2  -9   3     1496.48     1534.92     29.89 o
   3  -9   3        1.59       -2.00      4.02 o
   4  -9   3      951.93      951.31     25.11 o
   5  -9   3      703.55      666.07     23.87 o
 -10  -8   3      228.82      252.39     10.64 o
  -9  -8   3      425.64      397.07     16.21 o
  -8  -8   3       12.90       16.51      4.83 o
  -7  -8   3      885.13      900.72     16.61 o
  -6  -8   3     1678.43     1590.63     25.65 o
  -5  -8   3       13.52       34.76      2.48 o
  -4  -8   3     3002.35     2877.41     37.53 o
  -3  -8   3      882.19      856.99     11.27 o
  -2  -8   3       79.61       93.61      3.34 o
  -1  -8   3     4367.92     4526.77     56.66 o
   0  -8   3      591.15      645.54     10.61 o
   1  -8   3     1723.73     1735.51     27.91 o
   2  -8   3     2063.27     2175.56     37.46 o
   3  -8   3      104.42      111.38      4.51 o
   4  -8   3      558.21      586.86     15.19 o
   5  -8   3     1447.96     1395.80     67.55 o
   6  -8   3       18.16       11.96      8.47 o
 -11  -7   3       58.29       47.90     11.76 o
 -10  -7   3       59.55       80.20      9.18 o
  -9  -7   3      451.90      458.75     10.93 o
  -8  -7   3       47.35       49.10      3.83 o
  -7  -7   3      965.04      970.02     18.81 o
  -6  -7   3     1859.45     1743.58     29.61 o
  -5  -7   3      242.65      283.10      5.18 o
  -4  -7   3     3898.45     3892.44     49.73 o
  -3  -7   3     3230.05     3182.84     38.81 o
  -2  -7   3      540.90      550.26      8.48 o
  -1  -7   3     7888.61     8223.14     91.25 o
   0  -7   3      514.82      560.91      9.26 o
   1  -7   3     2211.64     2344.60     32.41 o
   2  -7   3     3971.23     4039.21     58.83 o
   3  -7   3      451.49      462.75      9.26 o
   4  -7   3     1234.58     1216.78     18.91 o
   5  -7   3     1421.83     1355.26     27.18 o
   6  -7   3       32.57       23.86      5.86 o
   7  -7   3      402.68      386.30     28.99 o
 -11  -6   3       53.86       52.51      9.08 o
 -10  -6   3       87.10       96.72      5.90 o
  -9  -6   3      572.23      567.39     12.89 o
  -8  -6   3       66.36       63.99      4.19 o
  -7  -6   3     1905.59     1942.20     30.41 o
  -6  -6   3     1452.27     1462.57     23.10 o
  -5  -6   3      218.04      248.96      4.53 o
  -4  -6   3     4850.74     4909.50     58.77 o
  -3  -6   3     3549.45     3562.20     43.08 o
  -2  -6   3     2501.34     2336.52     26.17 o
  -1  -6   3     6510.06     6591.84     70.33 o
   0  -6   3     4544.35     4921.46     54.81 o
   1  -6   3     2673.23     2635.94     30.98 o
   2  -6   3     5964.70     6188.33     75.38 o
   3  -6   3      946.94      961.47     14.93 o
   4  -6   3     1629.15     1584.50     23.83 o
   5  -6   3     1149.65     1081.70     18.13 o
   6  -6   3        6.06        3.92      6.62 o
   7  -6   3      617.10      602.33     15.90 o
 -11  -5   3       75.22       71.87      9.92 o
 -10  -5   3       19.17       21.13      5.16 o
  -9  -5   3      603.02      591.98     12.10 o
  -8  -5   3        0.92        2.23      3.18 o
  -7  -5   3     2192.90     2186.53     36.66 o
  -6  -5   3     2947.16     2880.33     44.28 o
  -5  -5   3      203.98      222.18      6.08 o
  -4  -5   3     5718.67     5624.87     67.34 o
  -3  -5   3     3057.73     3077.05     35.37 o
  -2  -5   3      520.51      513.85      6.22 o
  -1  -5   3     6550.85     6472.47     64.32 o
   0  -5   3     4628.85     4918.69     52.60 o
   1  -5   3     2926.32     2851.35     32.16 o
   2  -5   3     6599.19     6503.59     79.15 o
   3  -5   3      378.22      367.07      5.65 o
   4  -5   3     2046.31     2006.89     31.05 o
   5  -5   3     1365.65     1362.15     25.56 o
   6  -5   3        3.89       11.68      4.58 o
   7  -5   3     1142.52     1092.12     24.55 o
   8  -5   3      168.47      159.94      8.43 o
 -10  -4   3       94.18       94.58      5.64 o
  -9  -4   3      813.80      820.53     16.75 o
  -8  -4   3       37.05       43.97      4.06 o
  -7  -4   3     1430.41     1456.79     25.01 o
  -6  -4   3      972.30      965.56     15.68 o
  -5  -4   3      447.94      486.59      7.46 o
  -4  -4   3     2405.90     2357.38     28.53 o
  -3  -4   3      526.59      459.92      5.76 o
  -2  -4   3     2551.21     2542.94     30.18 o
  -1  -4   3     7379.80     7330.63     75.56 o
   0  -4   3     7572.52     7907.43     73.98 o
   1  -4   3      797.82      695.08      7.68 o
   2  -4   3     9645.07     9798.08    101.28 o
   3  -4   3       54.04       66.73      1.85 o
   4  -4   3     1204.04     1215.01     19.24 o
   5  -4   3     3984.44     3972.76     56.37 o
   6  -4   3       44.95       37.54      3.86 o
   7  -4   3     1147.84     1133.31     22.20 o
   8  -4   3      580.40      552.52     14.91 o
   9  -4   3        8.17       17.97      6.09 o
 -10  -3   3       27.55       24.14      4.83 o
  -9  -3   3      527.07      518.01     13.35 o
  -8  -3   3        5.59        6.71      3.56 o
  -7  -3   3     1425.54     1377.99     23.75 o
  -6  -3   3     1407.24     1365.39     21.66 o
  -5  -3   3      742.44      823.60     11.78 o
  -4  -3   3     8312.57     8290.09     95.07 o
  -3  -3   3     3527.99     3583.44     43.17 o
  -2  -3   3      259.00      276.87      3.45 o
  -1  -3   3    17219.98    16732.04    243.84 o
   0  -3   3     2425.53     2311.48     33.10 o
   1  -3   3     3011.77     2900.32     31.37 o
   2  -3   3    10367.30    10559.92    120.74 o
   3  -3   3      741.70      783.62     10.02 o
   4  -3   3     2719.38     2700.90     34.35 o
   5  -3   3     7998.17     8030.96    112.77 o
   6  -3   3      247.71      245.60      5.69 o
   7  -3   3      838.27      796.81     16.10 o
   8  -3   3      662.54      627.48     13.75 o
   9  -3   3        9.91       13.39      5.31 o
 -10  -2   3      183.24      183.29      7.18 o
  -9  -2   3      421.35      420.61     10.44 o
  -8  -2   3       59.74       66.86      4.27 o
  -7  -2   3     1122.88     1099.35     20.68 o
  -6  -2   3     2456.75     2528.85     38.81 o
  -5  -2   3      311.27      360.66      5.62 o
  -4  -2   3     6979.52     7090.09     85.88 o
  -3  -2   3     3833.03     3715.27     42.63 o
  -2  -2   3     2940.13     2885.06     33.31 o
  -1  -2   3    12646.43    12604.19    209.73 o
   0  -2   3     5784.36     5248.50     82.53 o
   1  -2   3     1427.02     1315.05     20.07 o
   2  -2   3    28286.13    29794.42    566.34 o
   3  -2   3     2830.28     3065.42     37.12 o
   4  -2   3     1763.67     1675.46     19.75 o
   5  -2   3     3985.00     3941.66     47.67 o
   6  -2   3      943.83      929.22     15.09 o
   7  -2   3     1005.17      997.86     17.61 o
   8  -2   3      879.69      841.14     15.49 o
   9  -2   3       61.68       65.13      5.18 o
  10  -2   3      362.11      380.86     14.19 o
 -10  -1   3       18.02       18.01      5.00 o
  -9  -1   3      390.97      397.53     10.85 o
  -8  -1   3      188.91      192.22      6.65 o
  -7  -1   3     2261.21     2219.00     45.01 o
  -6  -1   3     2880.20     2899.49     51.81 o
  -5  -1   3      156.38      175.14      3.93 o
  -4  -1   3     5684.38     5735.91     69.94 o
  -3  -1   3     7858.57     8124.28     83.51 o
  -2  -1   3       30.39       44.53      2.23 o
  -1  -1   3    23793.04    22411.05    453.65 o
   0  -1   3     4701.52     4331.01     76.34 o
   1  -1   3    18255.29    17317.78    329.16 o
   2  -1   3     6164.86     6429.93     73.86 o
   3  -1   3     3847.99     4014.97     46.37 o
   4  -1   3     5320.26     5475.86     65.78 o
   5  -1   3     3216.39     3267.60     37.79 o
   6  -1   3       50.39       49.59      2.84 o
   7  -1   3     2897.75     2840.58     46.68 o
   8  -1   3      953.59      921.44     16.59 o
   9  -1   3       28.85       40.59      4.02 o
  10  -1   3      305.87      298.17     10.55 o
 -10   0   3       86.79       85.20      7.24 o
  -9   0   3      456.44      431.72     12.14 o
  -8   0   3       19.12       27.56      4.62 o
  -7   0   3      743.05      711.80     16.17 o
  -6   0   3     1617.23     1666.28     30.47 o
  -5   0   3       11.17       16.67      2.22 o
  -4   0   3     4446.62     4466.36     60.36 o
  -3   0   3     2720.18     2630.37     32.00 o
  -2   0   3     7088.10     7281.28     81.76 o
  -1   0   3     9952.78     9526.72     95.71 o
   2   0   3    22692.71    23503.39    372.71 o
   3   0   3     1608.92     1649.13     20.04 o
   4   0   3     8140.36     8507.12     97.28 o
   5   0   3     3337.25     3400.62     41.33 o
   6   0   3      566.03      563.66      7.66 o
   7   0   3     2716.21     2652.19     43.62 o
   8   0   3     1565.38     1508.14     25.71 o
   9   0   3        0.73        2.72      3.73 o
  10   0   3      174.88      177.94      6.91 o
  11   0   3       55.26       59.23     15.68 o
  -9   1   3      290.80      297.28     12.77 o
  -8   1   3       42.00       58.31      5.20 o
  -7   1   3     1078.21     1023.56     22.20 o
  -6   1   3     1766.45     1727.94     31.61 o
  -5   1   3      114.03      110.64      4.00 o
  -4   1   3     4002.69     4001.28     56.74 o
  -3   1   3      697.72      612.69      8.45 o
  -2   1   3     1033.79     1103.24     12.71 o
  -1   1   3     7033.66     6785.48     70.37 o
   0   1   3     8111.02     7548.99    157.02 o
   1   1   3     5209.81     5011.31     60.20 o
   2   1   3    20152.76    21937.85    460.07 o
   3   1   3     2020.39     2016.30     20.24 o
   4   1   3     4671.92     4871.68     61.66 o
   5   1   3     7384.59     7542.33     90.71 o
   6   1   3       15.87       23.04      1.80 o
   7   1   3      802.18      799.38     13.12 o
   8   1   3     1344.10     1312.85     22.52 o
   9   1   3        3.32        2.42      3.35 o
  10   1   3      221.62      222.50      6.83 o
  11   1   3       89.85       88.89      5.93 o
  -9   2   3      364.61      377.75     15.44 o
  -8   2   3       13.98       26.25      4.90 o
  -7   2   3      558.01      516.49     11.28 o
  -6   2   3      863.58      870.89     14.29 o
  -5   2   3      773.28      747.22     11.61 o
  -4   2   3     4089.74     4101.11     51.85 o
  -3   2   3      323.31      273.54      3.95 o
  -2   2   3       29.79       48.46      1.34 o
  -1   2   3     8580.47     8377.99     88.10 o
   0   2   3    18810.17    18081.01    289.69 o
   1   2   3      269.39      275.68      4.78 o
   2   2   3    11798.64    11399.58    176.77 o
   3   2   3      160.79      200.75      2.99 o
   4   2   3     2079.40     2136.06     25.69 o
   5   2   3     5286.13     5474.40     68.94 o
   6   2   3       61.05       54.68      2.37 o
   7   2   3     1883.57     1847.84     28.66 o
   8   2   3     1642.51     1621.19     25.36 o
   9   2   3      150.63      145.75      5.04 o
  10   2   3      342.61      342.80      8.38 o
  11   2   3      140.64      137.13      5.93 o
  -8   3   3       13.17       24.23      6.01 o
  -7   3   3     1286.14     1194.58     23.11 o
  -6   3   3     1127.59     1138.15     18.31 o
  -5   3   3      130.91      118.32      3.60 o
  -4   3   3     3038.06     3008.79     36.59 o
  -3   3   3     5068.59     5138.85     57.29 o
  -2   3   3       47.75       44.65      1.28 o
  -1   3   3     6424.30     6336.17     75.36 o
   0   3   3     1012.76      904.43     15.56 o
   1   3   3     8079.37     7963.43    112.29 o
   2   3   3     9452.84     9417.36    124.46 o
   3   3   3     1544.25     1587.83     17.52 o
   4   3   3    13835.84    14726.17    179.61 o
   5   3   3    15140.51    15309.98    167.57 o
   6   3   3      479.92      528.02      7.08 o
   7   3   3     1859.28     1888.02     27.21 o
   8   3   3      903.08      907.47     13.85 o
   9   3   3        5.44       10.15      3.20 o
  10   3   3      869.55      853.88     15.72 o
  11   3   3       99.33      103.18      5.71 o
  -8   4   3       13.69       22.92     13.72 o
  -7   4   3      554.42      520.30     13.66 o
  -6   4   3     1398.42     1391.05     29.25 o
  -5   4   3       12.42        7.55      2.46 o
  -4   4   3     4029.06     3950.91     55.82 o
  -3   4   3     1949.39     2005.68     22.76 o
  -2   4   3      837.44      888.99     12.07 o
  -1   4   3     6032.98     5945.59     78.93 o
   0   4   3     6455.38     6678.82     79.07 o
   1   4   3     4919.08     4974.51     76.68 o
   2   4   3    24522.54    24015.79    448.22 o
   3   4   3     4114.88     4193.57     48.52 o
   4   4   3     6513.73     6786.30     78.06 o
   5   4   3     3566.93     3599.85     45.10 o
   6   4   3      480.39      470.52      6.60 o
   7   4   3     1966.39     1932.72     26.14 o
   8   4   3     1576.00     1561.52     24.23 o
   9   4   3       50.95       49.39      3.29 o
  10   4   3     1035.19     1060.79     18.84 o
  11   4   3       39.29       49.71      4.53 o
  -7   5   3      464.29      454.06     18.68 o
  -6   5   3     1330.58     1299.76     32.61 o
  -5   5   3        9.25       15.73      3.40 o
  -4   5   3     1625.19     1566.49     26.61 o
  -3   5   3     3063.95     3142.01     42.96 o
  -2   5   3      477.16      489.11      6.78 o
  -1   5   3     7513.46     7728.39     94.02 o
   0   5   3     3816.55     3839.74     49.23 o
   1   5   3     1260.13     1257.29     17.44 o
   2   5   3    12773.14    12943.16    185.38 o
   3   5   3     1366.31     1320.06     16.95 o
   4   5   3     1195.09     1208.50     13.65 o
   5   5   3     3230.57     3221.04     39.05 o
   6   5   3       90.72      100.33      3.10 o
   7   5   3     2451.60     2421.91     29.27 o
   8   5   3     1013.91     1032.34     15.57 o
   9   5   3        1.79        4.88      2.74 o
  10   5   3      528.28      551.60     11.11 o
  11   5   3       17.55       19.22      5.09 o
  12   5   3       13.80       -5.58      5.66 o
  -7   6   3      101.41       90.42     10.23 o
  -6   6   3      446.80      467.08     18.12 o
  -5   6   3        0.55        3.03      5.56 o
  -4   6   3     1593.90     1613.78     27.55 o
  -3   6   3     1069.26     1101.78     17.89 o
  -2   6   3      280.48      285.32      5.17 o
  -1   6   3     3990.88     4079.27     52.47 o
   0   6   3     3118.47     3127.99     40.25 o
   1   6   3       70.19       69.88      3.19 o
   2   6   3     5519.72     5481.38     91.07 o
   3   6   3      658.75      597.88      9.88 o
   4   6   3      474.98      478.41      6.64 o
   5   6   3     3833.33     3752.93     45.42 o
   6   6   3      223.86      234.95      3.83 o
   7   6   3     1307.01     1293.14     16.87 o
   8   6   3     1034.07     1042.77     15.61 o
   9   6   3        5.08        3.88      3.11 o
  10   6   3      252.43      263.43      7.12 o
  11   6   3      126.30      131.19      6.02 o
  12   6   3       57.60       43.77      6.98 o
  -6   7   3      378.81      381.45     17.62 o
  -5   7   3        2.02        5.81      7.43 o
  -4   7   3     1065.14     1063.49     23.57 o
  -3   7   3     1142.52     1197.13     22.85 o
  -2   7   3      115.47      116.13      3.94 o
  -1   7   3     3704.10     3766.16     51.29 o
   0   7   3     2084.39     2046.23     28.09 o
   1   7   3      232.50      235.19      4.06 o
   2   7   3     8025.94     8229.17    110.39 o
   3   7   3      997.97      963.57     17.11 o
   4   7   3     2045.29     1981.88     24.30 o
   5   7   3     4053.21     4003.75     51.40 o
   6   7   3      115.00      148.10      3.29 o
   7   7   3     1378.57     1354.21     18.15 o
   8   7   3      657.42      662.14     10.76 o
   9   7   3        0.30        9.70      3.11 o
  10   7   3      250.06      244.46      6.77 o
  11   7   3      168.90      177.39      7.25 o
  12   7   3       52.69       55.87      7.93 o
  -5   8   3       13.14        0.85      6.76 o
  -4   8   3     1273.07     1238.51     38.47 o
  -3   8   3     1025.43     1037.88     26.72 o
  -2   8   3        6.24        5.91      3.46 o
  -1   8   3     2211.42     2204.44     36.94 o
   0   8   3     3236.95     3304.35     51.51 o
   1   8   3      351.95      394.56      6.68 o
   2   8   3     4898.46     4942.29     60.54 o
   3   8   3     1689.98     1652.80     22.85 o
   4   8   3     3516.55     3438.19     47.05 o
   5   8   3     4340.93     4241.26     57.78 o
   6   8   3      178.11      202.36      6.38 o
   7   8   3     1100.31     1057.86     14.40 o
   8   8   3      907.15      924.55     14.33 o
   9   8   3        6.40       13.34      3.44 o
  10   8   3      292.04      281.46      7.87 o
  11   8   3      133.97      145.87      7.77 o
  12   8   3       24.85       38.76     14.37 o
  -4   9   3      361.46      358.93     28.33 o
  -3   9   3      783.66      783.29     21.33 o
  -2   9   3       15.33       10.70      5.46 o
  -1   9   3     1917.90     1965.52     33.19 o
   0   9   3     1236.48     1264.06     21.74 o
   1   9   3     1071.02     1126.54     18.25 o
   2   9   3     6593.25     6840.49     97.36 o
   3   9   3     2328.02     2284.76     29.83 o
   4   9   3     3580.69     3537.14     45.74 o
   5   9   3     3392.45     3209.00     46.94 o
   6   9   3      317.84      342.32      5.97 o
   7   9   3      816.57      809.05     14.03 o
   8   9   3      587.46      581.09     10.81 o
   9   9   3        0.37        2.56      3.81 o
  10   9   3      270.49      266.54      8.26 o
  11   9   3      102.32      114.59      7.38 o
  -3  10   3      423.21      400.77     13.92 o
  -2  10   3       64.40       56.47      6.33 o
  -1  10   3     1417.01     1447.64     27.64 o
   0  10   3     1277.73     1306.46     22.60 o
   1  10   3      153.19      180.58      9.03 o
   2  10   3     4087.53     4254.34     68.84 o
   3  10   3     1685.18     1649.26     21.96 o
   4  10   3      740.36      731.60     10.42 o
   5  10   3     1982.64     1866.15     26.08 o
   6  10   3      103.74      102.60      3.79 o
   7  10   3      411.58      384.82      7.88 o
   8  10   3     1298.24     1240.85     22.64 o
   9  10   3        0.38        4.16      3.95 o
  10  10   3      372.79      383.72     10.31 o
  11  10   3      194.25      216.53     10.92 o
  -2  11   3        3.37        8.18      6.16 o
  -1  11   3      998.42     1025.28     26.36 o
   0  11   3     1043.75     1007.07     19.87 o
   1  11   3       35.65       46.22      4.85 o
   2  11   3     1893.78     1933.93     37.02 o
   3  11   3      723.58      703.84     16.18 o
   4  11   3      317.16      323.05      6.37 o
   5  11   3     1788.33     1685.05     25.35 o
   6  11   3      118.34      118.82      3.96 o
   7  11   3      506.54      498.18     10.55 o
   8  11   3     1277.18     1191.97     21.98 o
   9  11   3       30.71       39.61      4.86 o
  10  11   3       73.10       70.26      6.29 o
  11  11   3      185.03      225.33     13.89 o
  -1  12   3      314.38      299.05     11.44 o
   0  12   3      577.02      561.53     16.13 o
   1  12   3        6.94       12.19      3.88 o
   2  12   3      717.07      715.21     22.42 o
   3  12   3      251.78      260.41     10.08 o
   4  12   3      228.58      245.23      8.12 o
   5  12   3     1653.44     1563.30     28.80 o
   6  12   3      223.13      215.73      5.68 o
   7  12   3      275.88      259.59      6.20 o
   8  12   3      767.78      737.51     14.76 o
   9  12   3       46.90       49.81      5.33 o
  10  12   3      212.42      194.20     13.36 o
   1  13   3      131.38      124.43      6.60 o
   2  13   3      656.28      660.88     15.31 o
   3  13   3      439.28      448.36     14.91 o
   4  13   3      300.97      338.16      9.37 o
   5  13   3     1328.47     1288.61     22.81 o
   6  13   3       60.28       58.17      3.77 o
   7  13   3      455.22      405.50      8.65 o
   8  13   3      284.96      274.35      7.86 o
   9  13   3       10.14       13.24      4.73 o
   3  14   3      251.70      235.52      8.80 o
   4  14   3      257.54      282.13     20.88 o
   5  14   3      668.35      662.09     16.87 o
   6  14   3       53.68       62.52      5.03 o
   7  14   3      242.33      232.01      9.26 o
  -7 -13   4      166.03      156.46     10.42 o
  -6 -13   4      341.12      332.02     12.22 o
  -5 -13   4      872.75      823.44     21.01 o
  -4 -13   4       43.43       36.51      6.36 o
  -3 -13   4      603.89      644.06     17.04 o
  -2 -13   4      745.38      745.95     22.18 o
  -1 -13   4       32.37       41.95      8.71 o
  -8 -12   4      379.94      387.48     11.67 o
  -7 -12   4      235.72      223.08      8.59 o
  -6 -12   4      221.36      248.57     10.08 o
  -5 -12   4     1219.24     1148.43     26.91 o
  -4 -12   4      209.67      187.81     12.77 o
  -3 -12   4      583.88      570.86     15.45 o
  -2 -12   4     1313.34     1338.95     35.85 o
  -1 -12   4        1.41        8.62      6.39 o
   0 -12   4      736.21      737.65     21.86 o
   1 -12   4      440.17      430.71     24.41 o
  -9 -11   4       30.30       54.20      8.33 o
  -8 -11   4      443.60      477.31     12.75 o
  -7 -11   4      228.06      205.21      6.58 o
  -6 -11   4      340.94      344.78      9.01 o
  -5 -11   4     1300.32     1218.96     25.55 o
  -4 -11   4      134.41      154.90     10.75 o
  -3 -11   4     1020.35     1007.36     23.77 o
  -2 -11   4      975.24      992.39     23.28 o
  -1 -11   4        3.04        9.18      5.51 o
   0 -11   4     1138.39     1114.17     30.21 o
   1 -11   4     1099.49     1126.27     30.67 o
   2 -11   4       45.36       34.84     11.32 o
  -9 -10   4       68.00       87.51      6.33 o
  -8 -10   4      625.14      620.77     13.24 o
  -7 -10   4      400.63      366.56      8.49 o
  -6 -10   4      243.93      248.92      7.76 o
  -5 -10   4     1884.49     1832.70     29.70 o
  -4 -10   4       48.86       57.62      5.10 o
  -3 -10   4     1579.19     1544.50     29.97 o
  -2 -10   4     1825.14     1890.13     56.85 o
  -1 -10   4       43.47       45.56      4.75 o
   0 -10   4     2410.19     2478.98     46.00 o
   1 -10   4     1332.24     1323.76     32.06 o
   2 -10   4       72.04       75.91      5.05 o
   3 -10   4      880.59      870.38     23.18 o
   4 -10   4      583.20      601.69     22.01 o
 -10  -9   4      134.43      126.04      9.19 o
  -9  -9   4       64.14       78.55      6.84 o
  -8  -9   4      447.65      466.75     11.89 o
  -7  -9   4      481.58      439.72      9.28 o
  -6  -9   4      370.12      380.52      8.18 o
  -5  -9   4     2192.65     2041.95     30.46 o
  -4  -9   4      100.91      105.50      3.52 o
  -3  -9   4     2814.93     2713.32     37.85 o
  -2  -9   4     3175.13     3223.93     41.81 o
  -1  -9   4       38.26       54.24      3.27 o
   0  -9   4     1501.32     1529.05     26.53 o
   1  -9   4     1912.06     2038.72     35.34 o
   2  -9   4        2.56        1.85      3.84 o
   3  -9   4      770.92      768.80     18.67 o
   4  -9   4      619.19      616.72     21.87 o
   5  -9   4      235.98      204.06     12.28 o
 -10  -8   4      151.44      142.90      8.13 o
  -9  -8   4        4.95        9.60      5.62 o
  -8  -8   4      678.23      647.58     14.54 o
  -7  -8   4      724.84      667.85     13.32 o
  -6  -8   4      277.72      282.24      7.30 o
  -5  -8   4     4570.37     4384.06     68.05 o
  -4  -8   4      666.80      665.26      9.78 o
  -3  -8   4     2296.64     2289.97     28.42 o
  -2  -8   4     3761.03     3765.49     48.70 o
  -1  -8   4      111.82      110.39      2.93 o
   0  -8   4     3145.04     3294.46     44.85 o
   1  -8   4     1698.26     1787.89     28.56 o
   2  -8   4       20.61       17.30      3.13 o
   3  -8   4     3496.75     3566.60     56.00 o
   4  -8   4     1567.04     1581.89     28.29 o
   5  -8   4      255.64      248.24     11.21 o
   6  -8   4     1218.81     1131.09     29.83 o
 -10  -7   4      140.32      128.98      7.92 o
  -9  -7   4        4.21       11.62      4.05 o
  -8  -7   4      804.13      792.61     16.43 o
  -7  -7   4      961.68      930.20     17.68 o
  -6  -7   4      408.16      440.27      8.37 o
  -5  -7   4     4136.63     4050.05     58.23 o
  -4  -7   4      848.45      797.50     10.41 o
  -3  -7   4     2834.34     2841.87     33.17 o
  -2  -7   4     6360.53     6382.68     70.69 o
  -1  -7   4       76.63       80.51      2.93 o
   0  -7   4     3560.96     3680.89     42.60 o
   1  -7   4     5225.64     5527.19     70.75 o
   2  -7   4       43.77       53.30      3.46 o
   3  -7   4     3441.34     3540.54     51.35 o
   4  -7   4     1439.24     1442.25     23.57 o
   5  -7   4       14.36       12.28      4.78 o
   6  -7   4     1826.63     1783.70     38.05 o
   7  -7   4      196.30      175.81     13.29 o
 -10  -6   4      264.41      256.64     16.98 o
  -9  -6   4        9.37       18.57      4.21 o
  -8  -6   4     1038.66     1023.67     20.26 o
  -7  -6   4      631.06      622.63     13.10 o
  -6  -6   4      433.20      443.54      8.96 o
  -5  -6   4     4662.38     4620.01     66.22 o
  -4  -6   4     2566.29     2535.87     32.39 o
  -3  -6   4     4621.35     4727.06     54.32 o
  -2  -6   4     9615.64     9658.03    106.36 o
  -1  -6   4       43.23       47.22      1.96 o
   0  -6   4     4481.85     4577.26     47.10 o
   1  -6   4     4608.11     4766.87     62.42 o
   2  -6   4        6.69       14.51      1.98 o
   3  -6   4     3380.57     3364.39     48.73 o
   4  -6   4     2300.50     2282.66     33.66 o
   5  -6   4      286.95      275.09      6.93 o
   6  -6   4     1034.02     1015.39     19.01 o
   7  -6   4       74.61       63.23      6.34 o
 -10  -5   4      127.17      124.35      6.71 o
  -9  -5   4      105.93      104.10      6.66 o
  -8  -5   4      696.90      690.56     13.30 o
  -7  -5   4      650.01      655.78     12.38 o
  -6  -5   4      266.20      293.98      6.13 o
  -5  -5   4     5865.18     5888.64     83.90 o
  -4  -5   4     1270.71     1313.39     15.55 o
  -3  -5   4     2832.99     2892.27     34.89 o
  -2  -5   4     5160.18     5168.68     59.30 o
  -1  -5   4      162.80      196.66      3.70 o
   0  -5   4     1983.96     1943.17     19.66 o
   1  -5   4     7724.72     7900.87     87.90 o
   2  -5   4      282.73      295.83      3.86 o
   3  -5   4     4398.53     4423.49     51.79 o
   4  -5   4      870.94      855.13     14.22 o
   5  -5   4      280.24      263.39      6.76 o
   6  -5   4     1259.80     1214.43     23.35 o
   7  -5   4      445.08      410.96     10.61 o
   8  -5   4      284.29      274.50     10.05 o
 -10  -4   4       92.54      103.80      6.40 o
  -9  -4   4        0.38        1.09      4.13 o
  -8  -4   4      893.85      873.96     16.17 o
  -7  -4   4      633.38      638.04     12.19 o
  -6  -4   4      152.23      159.57      9.29 o
  -5  -4   4     2167.30     2154.64     29.27 o
  -4  -4   4     1856.40     1876.11     22.93 o
  -3  -4   4     2038.01     2025.90     23.56 o
  -2  -4   4    10079.19    10049.26    114.69 o
  -1  -4   4      233.78      215.38      2.95 o
   0  -4   4    14283.64    14439.20    152.64 o
   1  -4   4     9907.65    10046.03    116.54 o
   2  -4   4       16.76       17.10      1.17 o
   3  -4   4     4767.83     4669.25     59.00 o
   4  -4   4     4454.23     4401.42     62.21 o
   5  -4   4      128.29      126.16      3.96 o
   6  -4   4     1769.20     1692.73     31.31 o
   7  -4   4      257.59      248.59      8.44 o
   8  -4   4      268.96      266.24      8.67 o
   9  -4   4      292.54      301.88     10.66 o
 -10  -3   4       64.64       73.58      6.84 o
  -9  -3   4       29.87       21.27      4.40 o
  -8  -3   4      395.84      381.49      9.36 o
  -7  -3   4      446.68      455.20      9.44 o
  -6  -3   4       40.71       47.41      3.92 o
  -5  -3   4     3835.99     3841.52     49.09 o
  -4  -3   4      842.74      854.12     10.84 o
  -3  -3   4     2438.22     2426.25     28.09 o
  -2  -3   4    15018.05    15013.43    214.38 o
  -1  -3   4     5487.83     5521.34     78.74 o
   0  -3   4     7960.80     7544.85     86.57 o
   1  -3   4     8172.63     8061.55     89.63 o
   2  -3   4     2862.29     3066.81     37.20 o
   3  -3   4     5153.47     5091.35     64.28 o
   4  -3   4     3639.10     3672.88     46.46 o
   5  -3   4       71.60       65.92      2.68 o
   6  -3   4     3696.78     3573.64     58.39 o
   7  -3   4      783.09      761.34     15.54 o
   8  -3   4      250.39      255.51      8.19 o
   9  -3   4      533.25      527.79     14.11 o
 -10  -2   4      138.51      157.91      7.15 o
  -9  -2   4        3.43        9.92      4.40 o
  -8  -2   4      414.97      403.21      9.66 o
  -7  -2   4      643.82      641.98     13.14 o
  -6  -2   4      292.92      273.83      6.40 o
  -5  -2   4     2471.14     2481.05     33.79 o
  -4  -2   4     5092.43     5079.78     58.57 o
  -3  -2   4     2602.88     2640.77     28.32 o
  -2  -2   4    19020.68    18952.19    249.24 o
  -1  -2   4      207.56      215.70      2.67 o
   0  -2   4     5742.55     5172.74     71.13 o
   1  -2   4     8185.18     7610.55     81.08 o
   2  -2   4     2174.86     2364.94     27.61 o
   3  -2   4    11602.11    11479.68    126.62 o
   4  -2   4     8119.41     8433.72    101.54 o
   5  -2   4      242.10      240.63      4.65 o
   6  -2   4     2683.66     2678.19     40.79 o
   7  -2   4      488.64      489.24      9.77 o
   8  -2   4      149.72      152.46      5.47 o
   9  -2   4      730.53      703.99     15.30 o
  10  -2   4        2.86        2.59      5.61 o
 -10  -1   4      117.40      124.86      6.54 o
  -9  -1   4       39.47       37.11      4.78 o
  -8  -1   4      302.17      297.49      8.27 o
  -7  -1   4      663.97      692.71     14.00 o
  -6  -1   4      228.07      220.34      6.06 o
  -5  -1   4     5046.03     5114.69     72.70 o
  -4  -1   4     1030.64     1063.75     12.83 o
  -3  -1   4     5450.18     5717.16     60.85 o
  -2  -1   4     8616.85     8434.27     92.87 o
  -1  -1   4     1376.63     1312.66     13.87 o
   0  -1   4     6980.50     6340.13     89.02 o
   1  -1   4    12714.70    11763.62    243.59 o
   2  -1   4       25.78       29.28      1.19 o
   3  -1   4     4963.24     4889.30     52.34 o
   4  -1   4     6459.97     6730.78     77.55 o
   5  -1   4      226.71      212.98      4.07 o
   6  -1   4     3809.68     3763.78     53.09 o
   7  -1   4     2215.00     2141.71     35.55 o
   8  -1   4      398.35      401.37      8.67 o
   9  -1   4      587.27      579.79     11.76 o
  10  -1   4       50.64       53.35      6.79 o
  -9   0   4        0.34       -0.03      4.55 o
  -8   0   4      499.00      479.66     12.48 o
  -7   0   4      711.44      721.34     23.65 o
  -6   0   4      421.58      420.86      9.44 o
  -5   0   4     4254.97     4311.35     70.27 o
  -4   0   4     2883.63     2956.53     40.30 o
  -3   0   4     3264.60     3304.48     38.38 o
  -2   0   4    17362.32    17163.38    192.40 o
   0   0   4     4158.90     3954.14     53.90 o
   1   0   4    15831.42    14376.13    276.16 o
   2   0   4       59.17       48.14      1.54 o
   3   0   4     8524.94     8753.29     93.14 o
   4   0   4    12731.00    13524.38    161.36 o
   5   0   4        4.67        7.79      1.53 o
   6   0   4     2857.90     2841.49     38.10 o
   7   0   4     1193.94     1188.81     18.93 o
   8   0   4       64.51       71.20      4.28 o
   9   0   4      361.32      358.09      8.43 o
  10   0   4      102.53       94.12      5.46 o
  11   0   4       49.03       55.37      6.43 o
  -9   1   4        9.23        4.17      5.67 o
  -8   1   4      531.51      516.30     16.74 o
  -7   1   4      460.49      466.20     11.87 o
  -6   1   4        7.19       11.67      3.14 o
  -5   1   4     2975.32     2977.90     48.99 o
  -4   1   4     2117.78     2306.33     35.37 o
  -3   1   4      561.57      558.80      7.37 o
  -2   1   4     5256.51     5218.57     58.53 o
  -1   1   4     3118.75     3062.41     35.71 o
   0   1   4     7538.24     6939.55    111.96 o
   1   1   4    10571.11    10261.30    157.47 o
   2   1   4        4.43       12.47      1.21 o
   3   1   4     1829.42     1707.30     18.26 o
   4   1   4    10904.90    11246.06    135.10 o
   5   1   4      249.65      312.45      5.16 o
   6   1   4     3776.96     3788.52     50.48 o
   7   1   4     1468.84     1455.74     22.89 o
   8   1   4        9.22       12.98      2.96 o
   9   1   4      780.28      782.83     14.62 o
  10   1   4      177.02      187.87      6.69 o
  11   1   4       48.52       47.26      5.39 o
  -9   2   4        1.79       10.01     13.93 o
  -8   2   4      199.64      181.50     10.82 o
  -7   2   4      281.56      308.46      8.38 o
  -6   2   4       52.12       54.51      3.44 o
  -5   2   4     1360.23     1357.39     21.38 o
  -4   2   4     1088.50     1103.23     15.42 o
  -3   2   4      789.64      738.31      9.59 o
  -2   2   4     9342.56     9366.21     99.27 o
  -1   2   4      505.32      476.99      6.41 o
   0   2   4    11827.95    11439.79    163.10 o
   1   2   4    16729.60    15951.76    225.65 o
   2   2   4     4801.98     4838.68     49.16 o
   3   2   4    10775.92    10856.50    113.85 o
   4   2   4     4891.06     5053.09     53.40 o
   5   2   4      110.83      137.78      3.90 o
   6   2   4     3244.40     3216.29     40.91 o
   7   2   4      490.32      516.06      9.05 o
   8   2   4       48.49       40.26      3.19 o
   9   2   4     1631.19     1636.05     27.77 o
  10   2   4      289.81      289.43      6.99 o
  11   2   4      114.52      123.73      5.64 o
  -8   3   4      223.13      233.94     10.56 o
  -7   3   4      133.10      174.26      7.58 o
  -6   3   4      159.26      126.71      5.03 o
  -5   3   4     1003.62      963.10     14.72 o
  -4   3   4      875.80      874.26     13.30 o
  -3   3   4     1183.29     1149.51     13.33 o
  -2   3   4    10472.70    10620.40    117.80 o
  -1   3   4     3933.98     3949.58     49.41 o
   0   3   4     7608.53     7542.35     89.43 o
   1   3   4    10126.05     9801.70    118.26 o
   2   3   4       71.22       92.90      1.69 o
   3   3   4     5137.15     5351.45     60.66 o
   4   3   4     3419.33     3291.96     36.23 o
   5   3   4      260.10      284.17      6.53 o
   6   3   4     7106.89     7142.60     81.81 o
   7   3   4     2965.33     3001.24     38.14 o
   8   3   4        7.68       13.24      2.34 o
   9   3   4     1527.95     1544.07     26.00 o
  10   3   4      370.85      364.91      8.52 o
  11   3   4       22.79       22.58      4.32 o
  -8   4   4      309.92      268.88     23.97 o
  -7   4   4      134.92      167.69     15.90 o
  -6   4   4      118.10       94.33      5.34 o
  -5   4   4     1465.54     1454.88     21.55 o
  -4   4   4     2200.68     2194.67     31.53 o
  -3   4   4     1067.04     1038.27     13.17 o
  -2   4   4    10741.41    11128.74    147.39 o
  -1   4   4      553.30      514.67      7.90 o
   0   4   4     7446.81     7695.76    106.80 o
   1   4   4     6852.23     6729.31    101.22 o
   2   4   4       10.77       30.15      4.54 o
   3   4   4    11330.83    11579.41    137.27 o
   4   4   4     6111.68     6133.69     69.81 o
   5   4   4      208.03      259.81      4.42 o
   6   4   4     2879.75     2891.73     34.64 o
   7   4   4     1737.56     1773.22     23.00 o
   8   4   4      460.83      434.66      7.63 o
   9   4   4      460.42      477.08      9.06 o
  10   4   4      240.04      254.05      6.99 o
  11   4   4       92.35       89.53      4.69 o
  12   4   4      128.03      130.43      8.11 o
  -7   5   4      288.14      342.59     16.31 o
  -6   5   4       26.48       16.80      5.74 o
  -5   5   4     1365.33     1335.45     25.40 o
  -4   5   4     1216.29     1244.05     21.60 o
  -3   5   4     1085.31     1074.91     16.17 o
  -2   5   4     4109.22     4209.03     56.23 o
  -1   5   4      258.59      252.53      4.01 o
   0   5   4     1526.43     1593.13     21.31 o
   1   5   4     7366.72     7245.36    117.85 o
   2   5   4       68.20      102.29      5.28 o
   3   5   4     7349.07     7416.14     98.40 o
   4   5   4     4569.01     4377.82     47.90 o
   5   5   4       92.90       99.43      4.09 o
   6   5   4     3259.83     3186.21     40.13 o
   7   5   4     2519.96     2601.65     33.05 o
   8   5   4      168.72      167.99      3.79 o
   9   5   4      659.23      658.46     10.75 o
  10   5   4      255.28      262.39      7.52 o
  11   5   4       76.45       80.43      5.44 o
  12   5   4      121.31      109.30      6.80 o
  -6   6   4       20.27       25.12      8.13 o
  -5   6   4     1015.89      981.14     25.45 o
  -4   6   4      576.74      620.64     13.16 o
  -3   6   4      253.96      251.10      5.88 o
  -2   6   4     3473.84     3522.40     50.18 o
  -1   6   4     1197.78     1216.43     17.86 o
   0   6   4     4586.18     4798.96     67.64 o
   1   6   4     6331.99     6356.93     87.62 o
   2   6   4       70.41       75.83      4.78 o
   3   6   4     3810.84     3888.79     58.90 o
   4   6   4     5772.12     5631.68     65.13 o
   5   6   4      235.09      245.10      4.05 o
   6   6   4     3052.35     3086.26     38.87 o
   7   6   4     1167.02     1204.30     15.78 o
   8   6   4      427.07      412.34      6.91 o
   9   6   4      742.34      748.86     13.11 o
  10   6   4      208.34      210.82      7.14 o
  11   6   4       57.09       57.21      5.13 o
  12   6   4      273.60      267.64     10.64 o
  -6   7   4        8.42       -8.13      8.13 o
  -5   7   4      535.40      530.23     16.34 o
  -4   7   4      614.92      638.88     15.63 o
  -3   7   4      176.37      161.86      6.04 o
  -2   7   4     3190.92     3209.01     49.07 o
  -1   7   4      582.42      608.63      9.67 o
   0   7   4     1748.30     1770.24     24.35 o
   1   7   4     4414.69     4465.78     61.70 o
   2   7   4     1298.75     1277.79     20.50 o
   3   7   4     2239.03     2282.79     35.06 o
   4   7   4     4736.62     4700.88     59.28 o
   5   7   4      112.04      116.68      2.41 o
   6   7   4     2230.59     2190.66     26.84 o
   7   7   4      881.53      906.03     12.98 o
   8   7   4        4.76       13.33      3.98 o
   9   7   4     1127.83     1128.01     18.59 o
  10   7   4      182.04      185.75      5.96 o
  11   7   4       39.98       33.69      5.37 o
  12   7   4      229.97      229.18     17.87 o
  -5   8   4      415.60      431.13     19.22 o
  -4   8   4      494.82      510.31     16.02 o
  -3   8   4      154.64      144.69     11.26 o
  -2   8   4     2404.20     2394.17     44.28 o
  -1   8   4      974.21      964.54     17.08 o
   0   8   4     1749.99     1798.67     30.19 o
   1   8   4     4143.76     4224.47     61.00 o
   2   8   4      455.63      423.62      7.01 o
   3   8   4     1334.42     1336.46     24.77 o
   4   8   4     1876.98     1836.29     25.31 o
   5   8   4      543.96      527.73      8.03 o
   6   8   4     1224.35     1191.08     16.91 o
   7   8   4      481.87      489.42      8.22 o
   8   8   4       92.34       78.66      3.27 o
   9   8   4     1275.84     1269.34     20.59 o
  10   8   4      196.04      217.30      6.76 o
  11   8   4       44.04       39.11      5.27 o
  12   8   4      144.91      146.28     11.09 o
  -4   9   4      255.15      271.34     20.91 o
  -3   9   4      120.22      115.12      7.78 o
  -2   9   4     1715.53     1745.56     36.64 o
  -1   9   4      485.79      490.00     10.03 o
   0   9   4     1077.46     1101.74     19.17 o
   1   9   4     2601.42     2657.92     43.98 o
   2   9   4       96.43      111.99      4.67 o
   3   9   4     2969.54     2977.72     43.13 o
   4   9   4     1199.35     1187.38     18.10 o
   5   9   4      155.15      157.19      4.35 o
   6   9   4     1329.24     1269.29     18.04 o
   7   9   4     2044.52     1996.13     27.90 o
   8   9   4        3.92       11.18      2.62 o
   9   9   4      453.39      453.90     10.68 o
  10   9   4       39.60       39.94      4.74 o
  11   9   4       77.33       65.36      6.60 o
  -3  10   4       84.59       73.84      7.21 o
  -2  10   4     1643.10     1643.16     49.17 o
  -1  10   4      406.62      422.02     10.22 o
   0  10   4     1628.96     1656.36     28.24 o
   1  10   4     2802.16     2850.20     47.26 o
   2  10   4       11.69       17.24      2.73 o
   3  10   4     1657.25     1670.15     22.17 o
   4  10   4     2397.63     2329.58     29.06 o
   5  10   4       35.96       33.28      2.20 o
   6  10   4      849.28      803.96     12.86 o
   7  10   4      395.41      398.73      7.38 o
   8  10   4       12.83       14.61      2.94 o
   9  10   4      362.75      379.83      9.78 o
  10  10   4      109.35      129.36      6.40 o
  11  10   4      127.98      132.45      7.62 o
  -2  11   4      899.30      854.40     23.25 o
  -1  11   4      441.15      416.62     16.58 o
   0  11   4      353.28      364.94      9.36 o
   1  11   4     1832.71     1827.65     30.87 o
   2  11   4      195.59      187.66      6.72 o
   3  11   4     1043.86     1050.92     32.41 o
   4  11   4     1216.43     1172.80     18.01 o
   5  11   4      277.65      257.87      5.29 o
   6  11   4      743.92      697.97     13.59 o
   7  11   4      744.02      767.62     13.54 o
   8  11   4        7.55       13.15      3.30 o
   9  11   4      481.13      460.80     12.68 o
  10  11   4      198.48      210.40      9.02 o
  11  11   4       42.44       36.84      7.12 o
  -1  12   4      320.35      301.78     31.38 o
   0  12   4      240.90      242.34      9.43 o
   1  12   4     1183.61     1208.03     27.03 o
   2  12   4      145.86      139.37      5.94 o
   3  12   4      425.09      429.08     11.04 o
   4  12   4     1297.83     1262.74     30.20 o
   5  12   4       92.05       75.55      3.39 o
   6  12   4      964.69      913.68     15.46 o
   7  12   4      343.29      331.60      6.77 o
   8  12   4        0.71        7.73      3.82 o
   9  12   4      446.29      417.79     12.09 o
  10  12   4      306.54      307.50     10.91 o
   1  13   4      764.05      722.24     19.13 o
   2  13   4      108.88      102.33      6.78 o
   3  13   4      479.22      506.93     19.97 o
   4  13   4      918.27      941.81     24.38 o
   5  13   4       23.52       24.83      3.14 o
   6  13   4      397.52      379.62      8.34 o
   7  13   4      656.86      597.49     11.13 o
   8  13   4        3.79        6.27      3.76 o
   9  13   4      180.16      192.08     12.19 o
   4  14   4      391.36      404.03     19.05 o
   5  14   4        7.18       14.93      3.31 o
   6  14   4      349.31      331.22      8.74 o
   7  14   4      317.22      293.54      7.55 o
  -6 -13   5      330.78      319.22     19.47 o
  -5 -13   5       12.82       26.77      6.74 o
  -4 -13   5      758.27      726.73     19.18 o
  -3 -13   5      734.03      729.75     19.12 o
  -2 -13   5       17.84       20.61      6.91 o
  -1 -13   5      844.05      825.43     30.40 o
  -8 -12   5       11.94        6.35     10.45 o
  -7 -12   5      354.64      395.68     33.47 o
  -6 -12   5      755.14      731.15     22.45 o
  -5 -12   5       12.56       18.04      5.89 o
  -4 -12   5      679.53      655.89     21.35 o
  -3 -12   5      764.20      727.01     18.80 o
  -2 -12   5       73.34       74.60      6.45 o
  -1 -12   5     1401.17     1390.30     37.15 o
   0 -12   5      511.49      550.22     22.51 o
   1 -12   5      318.49      277.17     20.05 o
  -9 -11   5      270.94      273.64     12.83 o
  -8 -11   5       21.14       25.08      5.67 o
  -7 -11   5      245.45      273.98     12.96 o
  -6 -11   5      565.30      544.61     14.64 o
  -5 -11   5       30.61       26.99      5.58 o
  -4 -11   5     1710.24     1748.65     48.04 o
  -3 -11   5     1682.41     1652.07     34.97 o
  -2 -11   5       67.39       73.75      5.34 o
  -1 -11   5     1896.29     1923.15     42.03 o
   0 -11   5      935.92      941.41     22.29 o
   1 -11   5      293.68      301.05     12.61 o
   2 -11   5      926.45      924.97     26.23 o
   3 -11   5      148.71      162.04     15.25 o
  -9 -10   5      255.62      251.97      9.80 o
  -8 -10   5        7.63        7.04      5.13 o
  -7 -10   5       90.36      116.75      5.53 o
  -6 -10   5     1083.79     1042.34     25.48 o
  -5 -10   5       34.05       31.85      3.68 o
  -4 -10   5      798.07      808.02     15.66 o
  -3 -10   5      655.72      668.61     14.86 o
  -2 -10   5       18.01       36.18      9.29 o
  -1 -10   5     2126.90     2221.97     47.88 o
   0 -10   5      804.37      841.45     17.39 o
   1 -10   5      388.01      402.10     10.51 o
   2 -10   5     1383.52     1429.93     37.19 o
   3 -10   5      193.59      204.33     16.99 o
   4 -10   5       30.65       17.06      8.36 o
  -9  -9   5      219.48      220.03     11.57 o
  -8  -9   5       79.70       87.59      6.56 o
  -7  -9   5      255.58      258.30      8.59 o
  -6  -9   5      496.20      499.82      9.43 o
  -5  -9   5        2.58       10.06      2.98 o
  -4  -9   5     1560.83     1542.55     23.66 o
  -3  -9   5     2420.61     2426.37     36.05 o
  -2  -9   5      140.97      153.86      5.18 o
  -1  -9   5     3481.20     3580.05     54.87 o
   0  -9   5     1223.26     1262.04     22.45 o
   1  -9   5      239.66      230.00      6.14 o
   2  -9   5     1613.29     1651.39     26.95 o
   3  -9   5      149.52      158.08      6.76 o
   4  -9   5      374.36      339.47     11.46 o
   5  -9   5      649.35      616.31     22.66 o
 -10  -8   5       21.48       34.21      7.48 o
  -9  -8   5      290.18      280.37     10.56 o
  -8  -8   5       89.14       88.70      6.50 o
  -7  -8   5      563.52      577.33     11.62 o
  -6  -8   5     1296.74     1276.62     20.80 o
  -5  -8   5       62.20       71.33      3.09 o
  -4  -8   5     2281.00     2243.09     30.98 o
  -3  -8   5     2369.18     2396.38     29.64 o
  -2  -8   5        2.38       16.77      2.87 o
  -1  -8   5     4521.51     4702.28     67.11 o
   0  -8   5     2308.03     2435.05     35.33 o
   1  -8   5      505.70      498.48      8.84 o
   2  -8   5     3689.14     3761.99     58.72 o
   3  -8   5      588.76      614.55     12.73 o
   4  -8   5     1022.35      997.60     20.90 o
   5  -8   5     1114.42     1097.84     22.98 o
   6  -8   5       43.07       37.72      7.62 o
 -10  -7   5       14.20       19.95      7.23 o
  -9  -7   5      465.72      465.96     11.48 o
  -8  -7   5      299.92      304.68      8.54 o
  -7  -7   5     1079.08     1091.36     19.75 o
  -6  -7   5     1957.79     1879.55     29.71 o
  -5  -7   5      411.53      399.92      7.78 o
  -4  -7   5     2946.82     2903.05     37.23 o
  -3  -7   5     7053.88     6860.53     79.14 o
  -2  -7   5       37.09       53.72      2.97 o
  -1  -7   5     4347.30     4493.78     48.20 o
   0  -7   5     2968.07     3046.04     35.49 o
   1  -7   5      697.48      728.75     10.33 o
   2  -7   5     6752.76     6906.91     98.59 o
   3  -7   5      825.53      852.65     13.74 o
   4  -7   5     2005.42     2033.65     32.43 o
   5  -7   5     1420.25     1401.79     25.08 o
   6  -7   5      102.52      102.48      7.37 o
   7  -7   5      279.94      265.86     14.06 o
 -10  -6   5       53.69       57.75      5.71 o
  -9  -6   5      654.47      651.42     14.43 o
  -8  -6   5      414.08      414.30     10.23 o
  -7  -6   5      529.49      553.26     13.80 o
  -6  -6   5     2342.22     2290.82     35.73 o
  -5  -6   5      217.12      208.89      4.70 o
  -4  -6   5     2051.66     2095.42     27.01 o
  -3  -6   5     2268.41     2232.62     27.40 o
  -2  -6   5       26.20       35.65      1.82 o
  -1  -6   5     7211.68     7437.09     79.24 o
   0  -6   5     6536.15     6794.66     72.20 o
   1  -6   5     1936.03     1978.23     22.54 o
   2  -6   5     6674.43     7052.80     95.11 o
   3  -6   5     1489.63     1599.18     23.95 o
   4  -6   5      591.41      590.72     10.89 o
   5  -6   5     1579.98     1513.35     26.66 o
   6  -6   5      195.71      187.42      6.49 o
   7  -6   5      468.00      457.48     10.87 o
 -10  -5   5       21.05       23.49      7.35 o
  -9  -5   5      426.87      427.25     10.80 o
  -8  -5   5       94.64       99.36      5.00 o
  -7  -5   5      404.57      395.22      8.59 o
  -6  -5   5     2016.19     1982.64     30.85 o
  -5  -5   5       95.03      104.19      4.50 o
  -4  -5   5     3239.99     3260.86     39.46 o
  -3  -5   5    10421.66    10575.57    121.04 o
  -2  -5   5       38.18       48.93      2.28 o
  -1  -5   5     9281.71     9562.54    107.70 o
   0  -5   5     3536.81     3500.35     36.17 o
   1  -5   5      603.28      664.76      7.85 o
   2  -5   5     6764.27     6903.38     80.25 o
   3  -5   5     1181.05     1227.41     17.44 o
   4  -5   5     1055.02     1000.06     15.57 o
   5  -5   5     2758.39     2651.62     43.87 o
   6  -5   5       84.02       71.62      4.58 o
   7  -5   5      270.38      266.87      8.26 o
   8  -5   5      567.05      562.60     14.81 o
 -10  -4   5      106.41      100.54      9.24 o
  -9  -4   5      199.50      199.68      7.05 o
  -8  -4   5      234.21      242.08      6.95 o
  -7  -4   5      287.42      297.56      7.22 o
  -6  -4   5     3071.69     3082.99     51.03 o
  -5  -4   5      441.07      441.11      7.55 o
  -4  -4   5     2479.85     2468.99     29.87 o
  -3  -4   5     4948.67     5042.20     60.47 o
  -2  -4   5       89.36      107.88      4.72 o
  -1  -4   5    11551.63    11669.33    143.70 o
   0  -4   5     9932.48    10166.18    120.97 o
   1  -4   5      874.02      872.88     10.81 o
   2  -4   5     7258.67     7195.11     87.70 o
   3  -4   5     2891.72     2840.36     34.59 o
   4  -4   5      258.84      248.97      5.77 o
   5  -4   5     2704.61     2620.26     39.99 o
   6  -4   5      158.99      151.66      5.77 o
   7  -4   5      249.49      256.54      8.01 o
   8  -4   5      992.73      981.08     20.00 o
   9  -4   5       12.01        7.47      5.72 o
 -10  -3   5       10.93        5.43      5.77 o
  -9  -3   5      191.75      197.15      7.19 o
  -8  -3   5      239.14      245.47      7.03 o
  -7  -3   5      208.36      195.66      6.02 o
  -6  -3   5     2474.48     2437.82     40.68 o
  -5  -3   5      743.30      787.19     11.38 o
  -4  -3   5     3017.59     2996.13     33.47 o
  -3  -3   5    13714.58    13843.77    151.86 o
  -2  -3   5     1068.59     1135.43     12.98 o
  -1  -3   5    16662.76    16050.79    298.96 o
   0  -3   5     8214.11     7926.86     87.81 o
   1  -3   5      254.65      257.45      3.70 o
   2  -3   5     7384.84     7051.70     81.42 o
   3  -3   5     1250.80     1199.53     15.08 o
   4  -3   5     3127.21     3218.88     39.29 o
   5  -3   5     3664.97     3698.27     55.79 o
   6  -3   5      281.42      267.23      7.02 o
   7  -3   5      993.55      966.06     18.99 o
   8  -3   5      869.45      834.31     17.11 o
   9  -3   5        7.63        1.62      5.17 o
 -10  -2   5       20.49        1.99      9.14 o
  -9  -2   5      183.82      188.55      7.01 o
  -8  -2   5      175.65      190.35      6.77 o
  -7  -2   5      162.76      154.55      5.25 o
  -6  -2   5     1600.89     1602.83     27.28 o
  -5  -2   5      855.42      887.61     14.50 o
  -4  -2   5     2266.35     2252.43     27.46 o
  -3  -2   5    10451.51    10279.96    109.09 o
  -2  -2   5        5.92       11.32      1.62 o
  -1  -2   5    15238.19    14360.85    253.51 o
   0  -2   5     9367.50     8513.52     93.28 o
   1  -2   5     2754.26     2688.04     26.53 o
   2  -2   5    13784.18    13746.78    176.76 o
   3  -2   5     4536.55     4542.24     52.74 o
   4  -2   5     3485.65     3554.13     43.23 o
   5  -2   5     7435.18     7648.46    107.51 o
   6  -2   5      566.37      541.80     10.28 o
   7  -2   5     1095.26     1072.56     18.81 o
   8  -2   5      750.85      703.28     13.37 o
   9  -2   5       36.27       29.21      4.68 o
  10  -2   5      297.69      310.22     10.78 o
  -9  -1   5      234.70      240.52      8.24 o
  -8  -1   5       23.60       31.82      4.21 o
  -7  -1   5      128.57      125.69      5.22 o
  -6  -1   5     2498.50     2453.31     40.96 o
  -5  -1   5      509.61      522.85      9.22 o
  -4  -1   5     5035.05     5000.53     57.77 o
  -3  -1   5     8236.15     8267.32     91.09 o
  -2  -1   5      107.42      104.70      2.64 o
  -1  -1   5     9731.58     9229.25    122.52 o
   1  -1   5     1142.65     1224.33     17.16 o
   2  -1   5    29090.23    29733.03    646.59 o
   3  -1   5     5443.19     5515.93     58.52 o
   4  -1   5     3049.70     3128.05     36.57 o
   5  -1   5     5257.86     5238.15     66.27 o
   6  -1   5      816.72      791.04     13.01 o
   7  -1   5      551.04      549.31     10.58 o
   8  -1   5      636.73      640.40     12.19 o
   9  -1   5       32.64       27.50      3.90 o
  10  -1   5      289.87      292.93     10.14 o
  -9   0   5      252.31      261.74      8.66 o
  -8   0   5       92.08      115.51      5.59 o
  -7   0   5      213.30      206.13      7.81 o
  -6   0   5     1460.55     1443.52     30.01 o
  -5   0   5       86.01      102.95      3.61 o
  -4   0   5     1542.09     1554.58     21.40 o
  -3   0   5     4676.51     4754.56     57.51 o
  -2   0   5      177.00      191.30      3.80 o
  -1   0   5     9654.23     9206.27     95.07 o
   1   0   5      173.13      155.92      3.42 o
   2   0   5    14910.56    14829.25    202.93 o
   3   0   5     3367.41     3279.58     36.29 o
   4   0   5      419.67      527.46      6.35 o
   5   0   5     4292.38     4232.05     50.97 o
   6   0   5      388.34      381.19      6.65 o
   7   0   5      880.68      866.92     15.35 o
   8   0   5     1279.22     1214.98     21.11 o
   9   0   5       75.64       79.19      4.33 o
  10   0   5      165.22      177.52      6.93 o
  11   0   5      348.19      333.11     11.19 o
  -9   1   5      151.50      154.99      6.83 o
  -8   1   5      118.33      137.72      5.95 o
  -7   1   5      239.45      201.98      7.21 o
  -6   1   5     1150.42     1191.66     31.55 o
  -5   1   5      792.68      829.65     14.92 o
  -4   1   5     1675.13     1611.91     25.12 o
  -3   1   5     5473.50     5624.55     65.03 o
  -2   1   5     1907.30     1994.28     22.71 o
  -1   1   5     8331.05     8340.29     89.40 o
   0   1   5     6695.34     6230.18     84.94 o
   1   1   5     1682.65     1676.57     26.59 o
   2   1   5     7375.66     7102.71     90.25 o
   3   1   5     5816.32     5882.63     62.01 o
   4   1   5     1919.27     1904.83     21.25 o
   5   1   5     9643.29     9783.31    123.76 o
   6   1   5      605.01      611.30      8.61 o
   7   1   5      789.06      795.34     13.23 o
   8   1   5     1316.14     1323.68     24.82 o
   9   1   5      266.09      259.44      6.90 o
  10   1   5       97.63       97.95      5.00 o
  11   1   5      299.85      288.96      9.48 o
  -8   2   5      204.86      222.01      8.91 o
  -7   2   5       41.41       42.48      4.22 o
  -6   2   5      587.81      612.88     12.80 o
  -5   2   5      706.67      744.34     12.53 o
  -4   2   5      979.17      912.87     14.75 o
  -3   2   5     4591.82     4678.89     57.08 o
  -2   2   5        4.76       10.97      1.15 o
  -1   2   5    10829.22    11114.43    127.16 o
   0   2   5    13673.01    13144.30    157.95 o
   1   2   5      285.43      300.82      4.51 o
   2   2   5    19041.08    18462.59    395.37 o
   3   2   5     9961.75    10204.39    106.98 o
   4   2   5      621.50      562.18      6.60 o
   5   2   5     3609.99     3597.93     39.70 o
   6   2   5     3098.21     3244.09     39.55 o
   7   2   5      665.90      642.10     10.22 o
   8   2   5     2340.65     2325.40     38.63 o
   9   2   5      247.60      253.88      6.71 o
  10   2   5      352.93      349.67      8.53 o
  11   2   5      160.72      168.12      7.43 o
  -8   3   5      126.24      142.26     10.86 o
  -7   3   5       33.86       37.37      5.75 o
  -6   3   5      703.79      712.41     14.62 o
  -5   3   5      665.87      686.47     12.85 o
  -4   3   5     1159.05     1111.58     17.66 o
  -3   3   5     7395.54     7546.27     91.73 o
  -2   3   5      685.26      721.39      9.19 o
  -1   3   5     8605.58     8823.13    115.82 o
   0   3   5    11914.17    11527.28    158.30 o
   1   3   5      616.19      677.44      8.93 o
   2   3   5     4982.25     4900.04     57.88 o
   3   3   5     4099.83     3983.97     45.39 o
   4   3   5     1549.82     1587.47     18.44 o
   5   3   5     6244.40     6248.90     68.29 o
   6   3   5     2747.69     2859.93     31.61 o
   7   3   5      744.97      708.97      9.48 o
   8   3   5     1765.99     1822.25     25.03 o
   9   3   5       93.75       98.74      3.74 o
  10   3   5      215.76      222.05      6.25 o
  11   3   5      173.29      181.59      6.05 o
  -7   4   5        5.27       -0.26      7.41 o
  -6   4   5      687.36      710.47     19.08 o
  -5   4   5      226.85      255.81      6.51 o
  -4   4   5      631.81      646.04     10.37 o
  -3   4   5     4442.40     4528.46     60.26 o
  -2   4   5       82.12       92.72      3.50 o
  -1   4   5     3213.98     3366.08     42.32 o
   0   4   5     4151.37     4038.01     56.31 o
   1   4   5       51.38       73.07      2.09 o
   2   4   5     7774.90     7414.35     93.40 o
   3   4   5      949.19      831.87     10.28 o
   4   4   5      637.55      613.49      7.48 o
   5   4   5     3436.81     3454.77     41.34 o
   6   4   5     3296.22     3471.53     43.68 o
   7   4   5      455.10      448.52      6.36 o
   8   4   5     1966.08     1998.41     26.96 o
   9   4   5       41.23       46.08      3.10 o
  10   4   5      122.83      131.30      4.81 o
  11   4   5      421.93      425.73      9.15 o
  12   4   5       20.57       20.27      5.78 o
  -7   5   5       43.04       34.86      8.68 o
  -6   5   5      617.06      617.65     21.97 o
  -5   5   5      244.61      269.57      7.89 o
  -4   5   5      333.75      327.50      7.64 o
  -3   5   5     3127.54     3184.33     48.76 o
  -2   5   5       37.00       41.21      2.20 o
  -1   5   5     3972.07     4039.94     51.14 o
   0   5   5     2557.03     2482.65     32.90 o
   1   5   5     2555.55     2767.79     37.34 o
   2   5   5     9018.33     8779.41    132.42 o
   3   5   5     3593.50     3356.51     43.94 o
   4   5   5      117.18      130.21      3.79 o
   5   5   5     7285.74     7441.35     88.26 o
   6   5   5      669.62      777.25     10.44 o
   7   5   5      129.66      129.90      3.91 o
   8   5   5     1309.22     1332.09     19.57 o
   9   5   5      171.29      182.96      5.04 o
  10   5   5      122.73      126.96      4.78 o
  11   5   5      509.40      504.40     11.35 o
  12   5   5       38.77       34.31      5.96 o
  -6   6   5      474.11      495.14     19.53 o
  -5   6   5      170.66      195.90      9.80 o
  -4   6   5      733.98      709.29     14.81 o
  -3   6   5     1429.07     1441.62     27.02 o
  -2   6   5      108.64      106.82      3.04 o
  -1   6   5     3646.86     3710.05     52.63 o
   0   6   5     6277.80     6388.27     89.86 o
   1   6   5       28.46       25.01      1.93 o
   2   6   5     7017.89     7006.26    105.63 o
   3   6   5     4321.78     4153.77     72.42 o
   4   6   5       45.30       47.76      2.03 o
   5   6   5     2687.18     2661.97     31.93 o
   6   6   5     1240.00     1268.68     16.42 o
   7   6   5      456.19      480.63      7.08 o
   8   6   5     2288.38     2282.93     30.86 o
   9   6   5      372.25      382.63      7.43 o
  10   6   5       87.08       82.22      4.80 o
  11   6   5      393.24      402.76      9.99 o
  12   6   5       82.96       84.58      6.57 o
  -5   7   5      223.78      246.29     11.46 o
  -4   7   5      212.65      198.70      8.35 o
  -3   7   5     1799.29     1819.76     33.73 o
  -2   7   5      729.16      719.54     13.34 o
  -1   7   5     2764.52     2859.61     43.63 o
   0   7   5     4297.93     4302.82     65.40 o
   1   7   5        5.45       15.04      1.56 o
   2   7   5     4450.07     4542.42     73.78 o
   3   7   5     3885.16     3802.11     61.08 o
   4   7   5      453.50      455.46      7.80 o
   5   7   5     4198.72     4223.46     53.00 o
   6   7   5      690.83      707.94      9.57 o
   7   7   5      315.42      322.49      5.18 o
   8   7   5     1248.90     1293.22     18.24 o
   9   7   5      495.45      518.53     10.43 o
  10   7   5      353.21      346.23      8.46 o
  11   7   5      155.92      169.38      9.18 o
  12   7   5       22.36       22.97      7.29 o
  -5   8   5      151.55      159.43     17.86 o
  -4   8   5      239.71      191.81     11.83 o
  -3   8   5     1205.75     1232.30     26.92 o
  -2   8   5      210.60      216.02      7.09 o
  -1   8   5     1838.72     1826.02     30.89 o
   0   8   5     3466.80     3465.55     57.09 o
   1   8   5       31.14       31.88      2.28 o
   2   8   5     2315.65     2407.63     43.28 o
   3   8   5     1516.80     1434.45     25.21 o
   4   8   5      382.62      397.52      7.22 o
   5   8   5     1990.73     1968.94     25.08 o
   6   8   5     1094.69     1076.49     16.08 o
   7   8   5      571.40      574.37      9.34 o
   8   8   5     1943.25     1923.32     28.23 o
   9   8   5      164.63      183.15      5.99 o
  10   8   5      251.87      231.81      7.08 o
  11   8   5      212.46      223.94      8.17 o
  12   8   5       49.53       65.78     10.88 o
  -4   9   5      171.08      161.49     12.00 o
  -3   9   5     1267.63     1274.64     32.54 o
  -2   9   5       79.33       92.09      5.94 o
  -1   9   5      957.58      998.14     19.79 o
   0   9   5     1355.64     1356.06     23.34 o
   1   9   5       56.60       72.42      3.75 o
   2   9   5     2477.25     2581.02     39.52 o
   3   9   5      706.04      671.05     13.05 o
   4   9   5      451.16      450.40      9.51 o
   5   9   5     2532.34     2452.31     32.02 o
   6   9   5      949.42      930.53     14.10 o
   7   9   5      123.11      124.50      3.74 o
   8   9   5      885.09      889.58     13.94 o
   9   9   5      136.25      154.25      6.10 o
  10   9   5      143.52      139.60      5.98 o
  11   9   5      144.23      146.86      7.76 o
  -3  10   5      588.02      577.70     21.73 o
  -2  10   5       38.89       48.21      6.47 o
  -1  10   5      643.72      630.92     13.75 o
   0  10   5     1327.06     1342.92     23.31 o
   1  10   5      175.65      187.86      7.51 o
   2  10   5     1584.53     1604.10     26.96 o
   3  10   5      528.21      536.01     10.14 o
   4  10   5        2.85        9.16      3.26 o
   5  10   5     1161.08     1129.87     18.24 o
   6  10   5     1127.52     1093.85     15.78 o
   7  10   5       70.53       75.90      2.95 o
   8  10   5      671.03      655.84     11.51 o
   9  10   5       11.34       18.73      3.56 o
  10  10   5      148.92      137.75      6.19 o
  11  10   5      217.95      215.74      8.25 o
  -2  11   5       24.56       14.09      8.04 o
  -1  11   5      924.70      906.54     29.42 o
   0  11   5      754.74      746.79     17.57 o
   1  11   5       71.34       79.97      6.56 o
   2  11   5     1449.69     1509.26     31.18 o
   3  11   5     1387.46     1386.01     33.51 o
   4  11   5        2.39       12.00      2.34 o
   5  11   5      930.30      906.95     12.91 o
   6  11   5      363.96      352.44      7.15 o
   7  11   5      298.37      278.63      6.78 o
   8  11   5      413.81      422.49     10.58 o
   9  11   5       43.66       46.54      4.04 o
  10  11   5      274.38      260.05      8.43 o
  11  11   5      264.19      265.19     16.35 o
   0  12   5     1069.28     1065.14     30.95 o
   1  12   5       57.23       56.25      3.77 o
   2  12   5      846.88      882.22     27.51 o
   3  12   5      767.25      758.16     23.28 o
   4  12   5       40.34       51.23      2.71 o
   5  12   5      760.17      713.36     15.61 o
   6  12   5      337.67      303.19      6.66 o
   7  12   5      214.86      208.21      7.40 o
   8  12   5      975.55      964.90     17.73 o
   9  12   5      223.82      233.50      7.94 o
  10  12   5      114.83      101.06      6.87 o
   2  13   5      763.15      727.11     16.13 o
   3  13   5      598.68      570.42     24.16 o
   4  13   5       64.51       73.19      6.47 o
   5  13   5      736.53      728.89     14.94 o
   6  13   5      399.91      371.58     12.87 o
   7  13   5       25.47       35.29      3.27 o
   8  13   5      428.69      401.64      8.89 o
   9  13   5       62.53       73.16      5.20 o
   4  14   5       24.16       26.20      3.68 o
   5  14   5      380.04      363.21      8.80 o
   6  14   5      247.15      239.89      7.47 o
   7  14   5        2.50        5.58      3.20 o
  -5 -13   6      372.72      358.67     23.72 o
  -4 -13   6      218.04      217.79     12.45 o
  -3 -13   6       46.68       57.97      8.82 o
  -2 -13   6      903.75      936.79     34.18 o
  -7 -12   6      166.96      133.83     12.89 o
  -6 -12   6       25.47       29.76     10.43 o
  -5 -12   6      700.89      682.11     21.93 o
  -4 -12   6      629.42      602.49     19.98 o
  -3 -12   6      263.53      252.54     14.34 o
  -2 -12   6     1657.57     1638.02     44.26 o
  -1 -12   6      365.07      378.82     18.49 o
   0 -12   6      499.40      481.04     20.85 o
   1 -12   6     1029.94     1150.05     62.87 o
  -8 -11   6      298.49      299.93     16.95 o
  -7 -11   6      188.31      163.51      8.39 o
  -6 -11   6       76.34       91.83      6.13 o
  -5 -11   6     1321.67     1319.99     30.03 o
  -4 -11   6      839.52      799.60     22.18 o
  -3 -11   6      225.70      231.27      8.84 o
  -2 -11   6     1604.41     1620.68     33.88 o
  -1 -11   6      699.65      709.62     17.98 o
   0 -11   6      749.94      780.90     22.56 o
   1 -11   6     1196.85     1204.93     32.26 o
   2 -11   6        7.84        8.60      7.89 o
  -9 -10   6        2.19        7.39      9.85 o
  -8 -10   6      260.14      265.77      9.76 o
  -7 -10   6      413.78      382.35     10.79 o
  -6 -10   6        2.66       15.08      5.68 o
  -5 -10   6     1291.75     1267.62     23.17 o
  -4 -10   6     1063.13     1038.20     19.45 o
  -3 -10   6      129.47      152.61      6.55 o
  -2 -10   6     2105.05     2120.55     40.58 o
  -1 -10   6      304.60      312.31      9.39 o
   0 -10   6      807.34      845.94     17.80 o
   1 -10   6     1905.63     1958.25     44.37 o
   2 -10   6       83.53       75.77      6.17 o
   3 -10   6      902.85      910.56     24.90 o
   4 -10   6      629.43      608.00     31.40 o
  -9  -9   6       10.49       16.18      6.25 o
  -8  -9   6      264.67      283.52     14.09 o
  -7  -9   6      432.41      417.83     11.32 o
  -6  -9   6       17.93       27.46      3.86 o
  -5  -9   6      699.95      723.21     12.50 o
  -4  -9   6      742.13      728.38     12.38 o
  -3  -9   6      144.15      175.19      5.60 o
  -2  -9   6     2590.70     2642.29     41.76 o
  -1  -9   6      868.23      880.95     15.21 o
   0  -9   6     1323.94     1292.33     23.03 o
   1  -9   6     3502.03     3601.00     55.72 o
   2  -9   6      406.08      433.58      9.13 o
   3  -9   6      440.27      482.50     13.76 o
   4  -9   6      677.58      676.35     17.68 o
   5  -9   6       71.04       53.91      7.66 o
  -9  -8   6        4.64        0.58      5.90 o
  -8  -8   6      164.17      176.41      6.62 o
  -7  -8   6      450.69      448.84     10.69 o
  -6  -8   6        3.38       13.02      2.96 o
  -5  -8   6      998.06     1003.98     15.74 o
  -4  -8   6     1183.87     1137.55     16.60 o
  -3  -8   6      690.37      730.01     10.50 o
  -2  -8   6     6016.81     6151.37     81.84 o
  -1  -8   6     1508.85     1497.11     22.27 o
   0  -8   6     1035.16     1087.65     16.65 o
   1  -8   6     3483.71     3541.53     47.77 o
   2  -8   6      290.82      308.36      6.08 o
   3  -8   6     1498.36     1468.27     26.30 o
   4  -8   6      525.52      546.99     13.30 o
   5  -8   6       14.24        5.35      5.24 o
   6  -8   6      251.32      249.66     11.79 o
  -9  -7   6        7.15        7.69      4.72 o
  -8  -7   6      226.63      237.79      7.72 o
  -7  -7   6      679.70      675.33     14.59 o
  -6  -7   6      193.46      214.15      6.36 o
  -5  -7   6     1444.61     1462.74     22.01 o
  -4  -7   6     1936.52     1889.16     25.90 o
  -3  -7   6      406.28      441.27      7.30 o
  -2  -7   6     4450.60     4478.80     54.54 o
  -1  -7   6     1921.48     1964.15     23.45 o
   0  -7   6     1345.18     1339.47     17.68 o
   1  -7   6     5028.34     5180.28     69.95 o
   2  -7   6       86.84       89.09      4.56 o
   3  -7   6     2550.18     2551.41     39.92 o
   4  -7   6      923.44      932.89     17.32 o
   5  -7   6       67.71       61.78      4.49 o
   6  -7   6      435.91      420.30     10.23 o
   7  -7   6      315.79      293.06     12.93 o
 -10  -6   6      315.17      330.06     14.00 o
  -9  -6   6        2.34        7.77      4.47 o
  -8  -6   6      227.78      252.29      7.97 o
  -7  -6   6      646.87      629.86     13.71 o
  -6  -6   6        1.92        9.98      3.04 o
  -5  -6   6     2370.02     2351.71     33.89 o
  -4  -6   6     1278.80     1248.04     17.52 o
  -3  -6   6      390.57      406.78      6.78 o
  -2  -6   6     6054.57     5877.84     67.64 o
  -1  -6   6     2095.59     2095.67     22.07 o
   0  -6   6     5445.52     5625.44     59.87 o
   1  -6   6     8405.38     8793.25    105.82 o
   2  -6   6       40.63       55.37      4.34 o
   3  -6   6     4369.03     4258.65     61.42 o
   4  -6   6     2593.29     2612.01     40.86 o
   5  -6   6        3.76        7.10      3.58 o
   6  -6   6      444.70      413.96      9.75 o
   7  -6   6      512.26      486.66     13.09 o
 -10  -5   6      126.50      128.73     13.29 o
  -9  -5   6        2.04       12.22      4.57 o
  -8  -5   6      265.05      267.83      8.22 o
  -7  -5   6      637.58      631.03     13.56 o
  -6  -5   6       16.75       33.97      7.27 o
  -5  -5   6     2620.30     2637.38     35.52 o
  -4  -5   6     1774.23     1718.81     22.13 o
  -3  -5   6       16.77       27.11      1.62 o
  -2  -5   6     8667.65     8532.62     97.48 o
  -1  -5   6     3237.33     3299.24     38.34 o
   0  -5   6     2425.75     2408.70     28.35 o
   1  -5   6    10059.17    10558.29    148.75 o
   2  -5   6      932.63      994.14     12.27 o
   3  -5   6     1898.08     1908.81     26.47 o
   4  -5   6     3089.11     3054.60     47.36 o
   5  -5   6      106.22      108.37      4.81 o
   6  -5   6     1009.71      975.39     19.35 o
   7  -5   6      623.47      590.53     13.41 o
   8  -5   6        6.36        2.07      5.54 o
  -9  -4   6       43.50       50.72      5.33 o
  -8  -4   6      372.30      353.31     11.63 o
  -7  -4   6      847.28      831.82     15.37 o
  -6  -4   6      218.99      234.81      6.29 o
  -5  -4   6     2726.71     2746.06     38.93 o
  -4  -4   6     3586.68     3557.93     44.94 o
  -3  -4   6       26.51       38.17      1.74 o
  -2  -4   6     6619.52     6478.07     71.37 o
  -1  -4   6     4510.01     4335.16     46.33 o
   0  -4   6     2662.58     2615.29     29.45 o
   1  -4   6     8214.68     8319.79    100.25 o
   2  -4   6     2224.25     2254.83     29.04 o
   3  -4   6     3284.86     3202.65     43.64 o
   4  -4   6     4474.66     4377.23     58.69 o
   5  -4   6       27.74       42.63      3.25 o
   6  -4   6      980.78      959.78     18.81 o
   7  -4   6      628.74      596.72     13.14 o
   8  -4   6       29.90       31.26      4.92 o
   9  -4   6      421.54      415.64     16.49 o
  -9  -3   6        7.58       10.14      4.57 o
  -8  -3   6      300.28      294.66      7.87 o
  -7  -3   6     1465.83     1471.73     25.59 o
  -6  -3   6      230.64      235.72      6.15 o
  -5  -3   6     2209.54     2264.21     32.33 o
  -4  -3   6     3515.20     3525.45     40.85 o
  -3  -3   6      406.97      435.96      5.67 o
  -2  -3   6     6434.50     6217.66     66.11 o
  -1  -3   6     3565.28     3540.41     40.71 o
   0  -3   6     1530.84     1545.39     17.64 o
   1  -3   6    14131.76    13736.90    164.98 o
   2  -3   6     2535.41     2500.65     29.43 o
   3  -3   6     5035.50     5084.51     56.19 o
   4  -3   6     2735.15     2738.13     35.16 o
   5  -3   6       39.39       52.03      4.32 o
   6  -3   6     2077.68     2031.35     33.88 o
   7  -3   6     1525.14     1421.90     26.74 o
   8  -3   6        6.75        8.04      4.25 o
   9  -3   6      530.91      516.17     14.10 o
  -9  -2   6      190.86      197.51      7.54 o
  -8  -2   6      271.07      257.12      8.63 o
  -7  -2   6     1353.82     1328.41     23.35 o
  -6  -2   6       30.49       41.32      3.30 o
  -5  -2   6     2411.72     2315.18     33.04 o
  -4  -2   6     4181.94     4240.15     51.15 o
  -3  -2   6     1679.93     1695.07     20.89 o
  -2  -2   6    10953.97    10867.33    115.24 o
  -1  -2   6    11269.69    10825.54    169.73 o
   0  -2   6     4046.49     3886.28     38.98 o
   1  -2   6    16829.26    15761.70    179.84 o
   2  -2   6      413.86      357.92      5.45 o
   3  -2   6     6232.10     6390.40     70.16 o
   4  -2   6     7169.56     7246.43     91.96 o
   5  -2   6       10.00       13.10      2.04 o
   6  -2   6     1921.70     1830.55     33.47 o
   7  -2   6     1267.09     1265.98     21.85 o
   8  -2   6        1.72        5.44      4.19 o
   9  -2   6      265.70      262.21      8.49 o
  10  -2   6      151.53      147.96      8.05 o
  -9  -1   6       35.94       32.04      5.18 o
  -8  -1   6      281.02      252.36      8.00 o
  -7  -1   6      709.48      707.79     14.48 o
  -6  -1   6       40.43       59.28      3.49 o
  -5  -1   6     2991.35     2928.36     44.84 o
  -4  -1   6     4367.99     4502.73     54.09 o
  -3  -1   6      175.75      207.01      4.93 o
  -2  -1   6     9089.34     8800.71    100.89 o
  -1  -1   6     7487.50     7305.23     87.67 o
   0  -1   6     1321.96     1291.08     13.64 o
   1  -1   6    17243.27    15371.06    274.83 o
   2  -1   6      665.03      600.42      7.42 o
   3  -1   6     6379.27     6538.24     74.63 o
   4  -1   6     5798.29     5682.09     62.75 o
   5  -1   6      169.27      170.45      3.42 o
   6  -1   6     1832.10     1765.47     27.58 o
   7  -1   6     1641.66     1610.03     29.83 o
   8  -1   6       22.50       22.97      3.49 o
   9  -1   6      479.65      471.40     10.15 o
  10  -1   6      436.52      442.67     12.57 o
  -9   0   6       65.55       80.68      5.74 o
  -8   0   6      126.60      111.89      5.77 o
  -7   0   6      510.87      516.00     11.61 o
  -6   0   6       11.18       24.44      3.50 o
  -5   0   6     1877.66     1828.84     28.58 o
  -4   0   6     3753.95     3771.10     50.23 o
  -3   0   6       22.52       22.45      1.87 o
  -2   0   6     9492.23     9596.26    114.59 o
  -1   0   6     5941.96     5674.15     62.47 o
   0   0   6     1499.45     1444.14     18.95 o
   2   0   6     2714.50     2542.40     28.18 o
   3   0   6     6013.55     6297.95     75.07 o
   4   0   6     9562.95     9568.32    113.97 o
   5   0   6       10.43       20.96      2.16 o
   6   0   6     1601.99     1629.21     23.93 o
   7   0   6      953.70      990.16     16.25 o
   8   0   6       76.61       84.07      4.31 o
   9   0   6     1231.62     1216.83     21.42 o
  10   0   6      555.17      550.16     11.71 o
  11   0   6       76.87       88.10      6.90 o
  -8   1   6      142.67      126.53      7.73 o
  -7   1   6      605.50      620.14     13.43 o
  -6   1   6        0.83       15.33      4.05 o
  -5   1   6     1674.01     1641.24     30.19 o
  -4   1   6     2171.76     2218.67     34.81 o
  -3   1   6      141.25      170.21      3.21 o
  -2   1   6     5513.82     5516.39     64.58 o
  -1   1   6    10194.98    10219.51    126.29 o
   0   1   6     1529.19     1464.76     16.51 o
   1   1   6    22554.87    20499.83    399.34 o
   2   1   6     3296.27     3267.05     42.81 o
   3   1   6     5545.22     5474.86     59.90 o
   4   1   6     6501.85     6681.19     76.28 o
   5   1   6      738.55      737.98      9.13 o
   6   1   6     2915.50     2914.15     39.40 o
   7   1   6     4568.51     4606.94     65.83 o
   8   1   6      119.96      123.16      4.48 o
   9   1   6     1119.49     1109.34     18.36 o
  10   1   6      584.12      579.63     11.16 o
  11   1   6        8.73        5.70      4.64 o
  -8   2   6       95.87       84.85      7.08 o
  -7   2   6      710.38      721.39     15.20 o
  -6   2   6        9.28       17.93      3.78 o
  -5   2   6      555.35      560.95     11.48 o
  -4   2   6     4371.14     4440.65     66.93 o
  -3   2   6        6.62       16.18      1.62 o
  -2   2   6    11095.95    11292.90    121.04 o
  -1   2   6     3695.34     3713.10     42.82 o
   0   2   6     2289.86     2443.56     27.15 o
   1   2   6    16894.20    16116.32    200.56 o
   2   2   6    10796.82    10612.50    143.16 o
   3   2   6     6678.70     6815.07     77.16 o
   4   2   6    15797.15    16181.38    227.21 o
   5   2   6      406.20      402.78      5.09 o
   6   2   6     1683.33     1671.34     19.71 o
   7   2   6     1731.32     1756.71     24.00 o
   8   2   6       69.69       84.70      3.85 o
   9   2   6      623.48      621.20     12.14 o
  10   2   6      226.40      229.00      6.42 o
  11   2   6       51.33       47.38      4.43 o
  -7   3   6      627.68      625.25     22.68 o
  -6   3   6      196.82      227.56      7.59 o
  -5   3   6     1037.24      999.30     17.59 o
  -4   3   6     1558.28     1648.62     25.64 o
  -3   3   6      349.48      322.40      5.54 o
  -2   3   6     3626.25     3625.54     45.40 o
  -1   3   6     5354.98     5332.28     70.30 o
   0   3   6      238.18      221.22      3.56 o
   1   3   6    16182.02    15906.33    224.38 o
   2   3   6     5707.87     5775.89     62.78 o
   3   3   6     3471.46     3460.51     39.50 o
   4   3   6     6066.35     6133.97     72.80 o
   5   3   6      165.28      183.57      2.68 o
   6   3   6     2262.94     2294.02     25.48 o
   7   3   6     3198.36     3173.05     38.33 o
   8   3   6       55.84       51.81      2.48 o
   9   3   6      752.77      772.36     11.56 o
  10   3   6      374.86      385.59      8.15 o
  11   3   6        8.24        6.13      3.92 o
  -7   4   6      220.90      230.86     12.98 o
  -6   4   6       36.62       52.31      6.20 o
  -5   4   6      978.74      911.36     18.13 o
  -4   4   6      924.22     1002.81     19.38 o
  -3   4   6       18.36       21.49      3.11 o
  -2   4   6     5217.74     5215.51     65.38 o
  -1   4   6     3295.05     3285.08     43.52 o
   0   4   6      229.61      246.15      4.57 o
   1   4   6     7815.81     7659.76    102.13 o
   2   4   6     2313.98     2230.02     27.24 o
   3   4   6     4212.86     4043.49     46.12 o
   4   4   6     8010.70     8052.12     99.93 o
   5   4   6      386.41      417.72      5.74 o
   6   4   6     2988.32     3065.13     36.94 o
   7   4   6     2138.82     2229.65     25.96 o
   8   4   6        2.23        7.76      2.29 o
   9   4   6      765.59      789.72     12.40 o
  10   4   6      368.34      384.69      8.04 o
  11   4   6       35.18       38.26      4.37 o
  12   4   6      121.43      114.06      6.95 o
  -6   5   6       45.60       75.79      9.09 o
  -5   5   6      851.82      809.65     18.51 o
  -4   5   6      699.31      733.60     15.11 o
  -3   5   6        2.07        8.47      3.08 o
  -2   5   6     1839.74     1861.13     26.97 o
  -1   5   6     2201.57     2230.20     28.29 o
   0   5   6      298.79      317.19      5.70 o
   1   5   6     4658.64     4559.82     63.44 o
   2   5   6     1963.59     1914.64     24.42 o
   3   5   6      795.91      783.76      9.82 o
   4   5   6    11027.87    11226.00    139.19 o
   5   5   6     1548.43     1559.54     19.06 o
   6   5   6     2692.26     2722.26     32.83 o
   7   5   6     1933.79     1970.36     25.28 o
   8   5   6      364.54      375.20      7.26 o
   9   5   6      540.03      523.04      9.12 o
  10   5   6      674.40      713.88     12.70 o
  11   5   6        7.07        2.87      4.98 o
  12   5   6      205.05      217.55      8.58 o
  -6   6   6       42.73       53.85     10.67 o
  -5   6   6      413.46      382.07     13.39 o
  -4   6   6      939.31      992.28     19.73 o
  -3   6   6        0.55        3.98      2.88 o
  -2   6   6     1626.63     1677.89     24.50 o
  -1   6   6     1611.07     1587.74     23.12 o
   0   6   6      190.83      195.61      4.50 o
   1   6   6     4803.28     4787.87     66.71 o
   2   6   6     4597.88     4625.13     70.11 o
   3   6   6     2042.21     2020.51     28.38 o
   4   6   6     6064.45     6065.34     72.19 o
   5   6   6      240.47      237.01      3.75 o
   6   6   6      690.95      733.23      9.51 o
   7   6   6     1335.00     1354.57     17.68 o
   8   6   6      285.61      297.31      5.66 o
   9   6   6      915.08      892.60     13.88 o
  10   6   6      648.64      672.10     13.41 o
  11   6   6       19.40       17.72      5.14 o
  12   6   6      157.66      161.88      7.51 o
  -5   7   6      152.54      131.12     17.42 o
  -4   7   6      686.34      721.02     17.53 o
  -3   7   6        9.17        7.04      4.56 o
  -2   7   6      851.60      893.77     17.79 o
  -1   7   6     2001.84     2043.28     34.35 o
   0   7   6      327.64      338.28      8.32 o
   1   7   6     4935.02     4972.41     74.18 o
   2   7   6     1436.79     1405.89     25.29 o
   3   7   6     1332.94     1353.58     24.82 o
   4   7   6     4817.32     4784.93     59.59 o
   5   7   6      412.55      387.11      5.77 o
   6   7   6     1471.05     1509.47     19.54 o
   7   7   6     2903.24     2856.96     36.15 o
   8   7   6      188.11      205.70      4.74 o
   9   7   6      467.96      476.17      9.29 o
  10   7   6      553.57      576.51     11.08 o
  11   7   6        0.19       -3.42      4.42 o
  12   7   6      134.10      142.77      8.61 o
  -4   8   6      720.60      773.26     26.96 o
  -3   8   6        5.29        4.66      5.00 o
  -2   8   6     1455.26     1479.16     31.53 o
  -1   8   6     1567.39     1562.35     26.78 o
   0   8   6      255.24      272.46      6.32 o
   1   8   6     3995.68     4009.22     65.83 o
   2   8   6     1984.23     1929.54     31.97 o
   3   8   6     1190.30     1277.09     21.80 o
   4   8   6     3945.00     3872.15     57.86 o
   5   8   6      351.89      335.56      5.19 o
   6   8   6      766.92      806.91     11.79 o
   7   8   6     1331.83     1325.95     19.72 o
   8   8   6        2.90        6.47      2.53 o
   9   8   6      318.53      327.63      7.90 o
  10   8   6      529.28      543.57     11.45 o
  11   8   6        1.97        2.32      5.53 o
  12   8   6      142.84      164.80     11.51 o
  -3   9   6        1.72        1.51      6.31 o
  -2   9   6      848.85      845.90     19.58 o
  -1   9   6      900.55      919.76     18.46 o
   0   9   6       16.67       15.02      3.02 o
   1   9   6     2066.94     2093.62     34.97 o
   2   9   6     1020.37      995.93     15.94 o
   3   9   6      211.11      238.07      8.30 o
   4   9   6     1989.17     1972.53     33.47 o
   5   9   6      447.45      436.28      8.09 o
   6   9   6     1155.87     1126.01     15.95 o
   7   9   6     1348.50     1331.59     19.85 o
   8   9   6       74.79       87.10      3.36 o
   9   9   6      250.30      241.11      6.19 o
  10   9   6      444.88      448.33     10.99 o
  11   9   6       32.40       40.07      5.23 o
  -2  10   6      451.41      471.04     15.03 o
  -1  10   6      368.86      373.36     13.65 o
   0  10   6        7.02        3.20      3.83 o
   1  10   6      870.48      872.29     15.56 o
   2  10   6      647.26      618.39     11.79 o
   3  10   6      240.80      281.43     14.81 o
   4  10   6     2355.27     2359.23     39.90 o
   5  10   6      340.44      333.04      9.52 o
   6  10   6      815.07      804.58     12.47 o
   7  10   6      735.86      726.71     11.52 o
   8  10   6       34.70       36.93      2.90 o
   9  10   6      162.51      139.68      5.39 o
  10  10   6      199.29      209.48      7.31 o
  11  10   6       13.92       14.01      5.11 o
  -1  11   6      198.47      200.00      8.46 o
   0  11   6       12.90       14.98      5.64 o
   1  11   6      911.74      932.24     16.77 o
   2  11   6      771.07      753.10     15.46 o
   3  11   6      195.87      212.70      9.42 o
   4  11   6     1877.01     1881.61     44.60 o
   5  11   6      405.96      381.81      9.70 o
   6  11   6      420.39      404.76      7.80 o
   7  11   6      749.75      720.94     12.30 o
   8  11   6       31.69       35.86      3.12 o
   9  11   6      204.21      202.26      6.27 o
  10  11   6      131.34      128.70      9.08 o
  11  11   6        0.02       -0.84      6.43 o
   0  12   6       43.62       42.35      8.80 o
   1  12   6      720.48      757.66     21.67 o
   2  12   6      854.23      849.92     19.83 o
   3  12   6      133.15      150.80      5.62 o
   4  12   6     1395.29     1354.01     47.77 o
   5  12   6       70.75       69.83      9.21 o
   6  12   6      423.68      402.14      9.31 o
   7  12   6      474.42      451.06     10.98 o
   8  12   6       17.20       21.04      3.48 o
   9  12   6      326.33      323.70      9.05 o
  10  12   6      168.95      157.20      6.59 o
   2  13   6      451.29      401.97     10.51 o
   3  13   6      219.82      226.72      7.64 o
   4  13   6      768.83      710.89     21.91 o
   5  13   6      104.02      103.66     13.07 o
   6  13   6      315.01      289.51     17.93 o
   7  13   6      657.88      640.37     12.36 o
   8  13   6       15.54       18.35      3.97 o
   9  13   6      134.22      128.70      5.99 o
   6  14   6      174.12      181.68     17.64 o
  -4 -13   7      347.82      345.44     15.77 o
  -3 -13   7     1020.31     1027.88     29.37 o
  -6 -12   7      435.27      443.86     31.46 o
  -5 -12   7      310.58      305.35     13.90 o
  -4 -12   7      113.66      135.98      8.38 o
  -3 -12   7     1112.86     1154.76     32.15 o
  -2 -12   7      105.93      100.95     11.54 o
  -1 -12   7      331.89      346.32     18.32 o
   0 -12   7      547.84      562.09     37.94 o
  -7 -11   7       40.15       35.44      6.68 o
  -6 -11   7      671.53      660.23     17.52 o
  -5 -11   7      241.88      243.71     12.58 o
  -4 -11   7      279.09      307.12     11.76 o
  -3 -11   7     1370.79     1402.22     31.59 o
  -2 -11   7       31.54       32.61      6.09 o
  -1 -11   7      908.75      937.83     26.13 o
   0 -11   7      919.86      901.36     25.53 o
   1 -11   7        3.48        0.90      7.63 o
   2 -11   7      634.94      599.93     24.20 o
  -8 -10   7      152.37      139.75      7.44 o
  -7 -10   7      131.59      136.16      7.08 o
  -6 -10   7      964.46      941.80     26.15 o
  -5 -10   7      282.03      274.12      9.36 o
  -4 -10   7      107.00      133.76      6.47 o
  -3 -10   7     1769.65     1791.00     34.96 o
  -2 -10   7       84.30       78.78      5.52 o
  -1 -10   7     1245.63     1312.42     26.36 o
   0 -10   7     1363.21     1456.23     37.96 o
   1 -10   7       41.28       37.22      5.66 o
   2 -10   7     1344.42     1342.82     34.45 o
   3 -10   7     1057.30     1076.84     28.85 o
   4 -10   7       13.79        9.14     11.76 o
  -9  -9   7      226.62      240.06     20.04 o
  -8  -9   7      290.79      276.48      9.98 o
  -7  -9   7       36.67       53.21      5.43 o
  -6  -9   7      831.71      808.67     17.70 o
  -5  -9   7      648.62      616.06     12.02 o
  -4  -9   7      740.04      777.91     15.49 o
  -3  -9   7     2952.94     2970.16     46.84 o
  -2  -9   7      405.29      408.78      9.08 o
  -1  -9   7     1723.36     1769.67     28.33 o
   0  -9   7     3315.09     3359.80     56.48 o
   1  -9   7      448.60      466.16     11.51 o
   2  -9   7     1477.23     1488.85     26.31 o
   3  -9   7     1463.11     1525.98     29.78 o
   4  -9   7       60.06       63.46      5.91 o
   5  -9   7      649.71      640.80     15.38 o
  -9  -8   7      210.25      221.93     12.88 o
  -8  -8   7      135.85      138.93      9.10 o
  -7  -8   7       11.71       25.49      3.79 o
  -6  -8   7     1020.81     1020.82     18.85 o
  -5  -8   7      353.70      325.83      7.71 o
  -4  -8   7      522.78      552.43      9.72 o
  -3  -8   7     2802.36     2795.71     36.14 o
  -2  -8   7      861.03      868.77     12.97 o
  -1  -8   7     1913.78     1964.02     28.71 o
   0  -8   7     3582.85     3761.93     57.82 o
   1  -8   7      216.03      224.11      5.60 o
   2  -8   7     1648.19     1662.77     24.71 o
   3  -8   7     1455.38     1511.28     24.31 o
   4  -8   7        4.55        7.78      4.21 o
   5  -8   7      744.87      753.05     17.24 o
   6  -8   7      440.09      410.28     16.61 o
  -9  -7   7      202.05      209.22      7.75 o
  -8  -7   7       19.20       28.04      5.02 o
  -7  -7   7       82.22       89.28      4.96 o
  -6  -7   7     1030.53     1016.27     18.65 o
  -5  -7   7      393.89      387.71      8.13 o
  -4  -7   7     1513.57     1519.43     21.24 o
  -3  -7   7     5946.07     5874.63     83.88 o
  -2  -7   7      608.61      585.61      8.73 o
  -1  -7   7     2157.82     2141.05     31.07 o
   0  -7   7     2831.43     2877.45     36.70 o
   1  -7   7       46.58       48.72      2.57 o
   2  -7   7     1420.96     1435.29     22.68 o
   3  -7   7     1229.70     1214.09     18.58 o
   4  -7   7      153.84      141.20      4.94 o
   5  -7   7     1565.92     1579.85     28.07 o
   6  -7   7      347.95      313.35      8.98 o
   7  -7   7       44.17       35.63      8.42 o
  -9  -6   7      231.39      235.01      8.43 o
  -8  -6   7       14.73       20.03      4.39 o
  -7  -6   7       92.45      104.17      5.22 o
  -6  -6   7     1807.75     1752.51     29.64 o
  -5  -6   7      729.90      709.16     11.52 o
  -4  -6   7      858.50      867.78     12.74 o
  -3  -6   7     2491.24     2447.34     33.10 o
  -2  -6   7      216.44      219.31      6.70 o
  -1  -6   7     3722.60     3802.92     50.05 o
   0  -6   7     3162.80     3303.17     41.94 o
   1  -6   7      410.08      396.89      6.74 o
   2  -6   7     3965.23     4052.70     54.48 o
   3  -6   7     3208.09     3163.38     47.19 o
   4  -6   7       44.23       49.55      3.69 o
   5  -6   7     1266.19     1253.24     22.56 o
   6  -6   7      700.80      667.62     13.73 o
   7  -6   7       15.73        7.84      5.27 o
  -9  -5   7      210.47      209.15      8.08 o
  -8  -5   7      232.35      245.40      8.25 o
  -7  -5   7      144.35      134.93      5.61 o
  -6  -5   7      711.20      679.50     14.33 o
  -5  -5   7      955.14      964.90     15.90 o
  -4  -5   7      855.64      859.58     11.89 o
  -3  -5   7     5341.33     5239.94     66.01 o
  -2  -5   7      252.72      253.49      5.94 o
  -1  -5   7     6767.38     6814.94     80.95 o
   0  -5   7     6050.94     6091.45     70.04 o
   1  -5   7       19.77       33.44      3.33 o
   2  -5   7     3312.56     3319.09     47.64 o
   3  -5   7     2933.31     2928.06     39.65 o
   4  -5   7       15.16       10.15      2.90 o
   5  -5   7     2060.73     1932.46     33.41 o
   6  -5   7      484.25      472.57     11.03 o
   7  -5   7      143.10      138.59      6.17 o
   8  -5   7      636.18      613.46     17.49 o
  -9  -4   7      167.07      158.67      6.96 o
  -8  -4   7      276.17      279.27      8.61 o
  -7  -4   7       50.47       52.58      3.96 o
  -6  -4   7      578.67      581.78     11.37 o
  -5  -4   7     1347.17     1321.54     20.81 o
  -4  -4   7      932.87      939.34     14.19 o
  -3  -4   7     3871.13     3762.11     41.70 o
  -2  -4   7      745.37      724.87      8.19 o
  -1  -4   7     6200.83     6167.51     68.02 o
   0  -4   7     8728.13     8765.27    104.61 o
   1  -4   7      160.70      184.54      5.25 o
   2  -4   7     4749.35     4771.00     55.48 o
   3  -4   7     5916.40     6066.42     76.59 o
   4  -4   7        2.23       13.53      5.26 o
   5  -4   7     3612.73     3392.00     55.42 o
   6  -4   7     1374.28     1320.72     24.98 o
   7  -4   7      498.95      482.48     11.31 o
   8  -4   7      806.74      747.15     16.76 o
   9  -4   7       96.73       94.22      6.96 o
  -9  -3   7      191.95      183.82     12.07 o
  -8  -3   7      385.08      394.24      9.37 o
  -7  -3   7       63.44       66.27      4.09 o
  -6  -3   7      868.78      843.66     15.42 o
  -5  -3   7     1043.69     1056.05     16.99 o
  -4  -3   7      924.26      920.94     13.16 o
  -3  -3   7     9999.99     9832.60    112.62 o
  -2  -3   7      396.34      380.94      4.76 o
  -1  -3   7     3153.19     3019.39     31.35 o
   0  -3   7    10682.30    10511.18    115.88 o
   1  -3   7     1499.21     1521.35     17.63 o
   2  -3   7     8204.42     7939.48     91.95 o
   3  -3   7     5921.42     5987.59     68.53 o
   4  -3   7      615.50      587.72      8.43 o
   5  -3   7     4592.47     4402.58     72.42 o
   6  -3   7     1613.27     1572.56     26.65 o
   7  -3   7      203.10      189.40      6.69 o
   8  -3   7      869.25      836.19     17.27 o
   9  -3   7      228.98      213.72      8.75 o
  -9  -2   7      208.01      203.95      7.76 o
  -8  -2   7      365.27      366.21      9.77 o
  -7  -2   7       44.32       39.05      3.81 o
  -6  -2   7     1627.15     1584.82     27.28 o
  -5  -2   7      504.24      511.93      9.22 o
  -4  -2   7      445.50      451.91      7.22 o
  -3  -2   7     4771.77     4697.19     54.27 o
  -2  -2   7     1608.36     1504.62     17.23 o
  -1  -2   7     1579.13     1451.71     15.43 o
   0  -2   7    14736.86    13528.79    147.97 o
   1  -2   7       34.65       51.93      3.21 o
   2  -2   7     4463.93     4165.12     46.54 o
   3  -2   7     4457.26     4371.02     48.42 o
   4  -2   7      142.47      164.85      3.75 o
   5  -2   7     4013.33     3908.20     51.90 o
   6  -2   7     1819.63     1827.10     30.88 o
   7  -2   7      351.03      321.19      7.04 o
   8  -2   7      804.97      800.61     14.95 o
   9  -2   7       50.38       36.27      5.24 o
  10  -2   7       11.60       14.11      5.87 o
  -9  -1   7      189.87      188.42      8.82 o
  -8  -1   7      300.78      310.80      8.99 o
  -7  -1   7       54.41       40.85      4.28 o
  -6  -1   7     1538.73     1484.73     25.68 o
  -5  -1   7      752.94      769.11     12.90 o
  -4  -1   7      144.31      158.52      3.90 o
  -3  -1   7     7681.29     7662.89     91.84 o
  -2  -1   7     1457.77     1444.15     17.21 o
  -1  -1   7     2268.26     2127.95     25.11 o
   0  -1   7     2555.06     2271.56     29.11 o
   1  -1   7       45.29       29.74      1.96 o
   2  -1   7     6341.94     6144.89     76.75 o
   3  -1   7     4171.87     4100.82     47.16 o
   4  -1   7      594.81      602.02      7.37 o
   5  -1   7     6078.39     6079.53     76.36 o
   6  -1   7     1461.37     1468.85     23.21 o
   7  -1   7      154.50      146.47      4.99 o
   8  -1   7      938.87      959.22     16.08 o
   9  -1   7       69.41       64.54      4.37 o
  10  -1   7       91.99       83.64      6.30 o
  -8   0   7      304.39      310.51      8.97 o
  -7   0   7       31.75       22.99      4.16 o
  -6   0   7     1071.28     1046.55     20.08 o
  -5   0   7      854.34      883.03     14.72 o
  -4   0   7       72.95       74.26      2.72 o
  -3   0   7     2707.18     2782.41     33.87 o
  -2   0   7     1507.52     1441.72     17.15 o
  -1   0   7     7017.72     6791.13     77.61 o
   0   0   7     8268.16     7638.38     87.21 o
   1   0   7       17.60       26.47      3.88 o
   2   0   7     8363.84     8179.70    100.61 o
   3   0   7    12048.80    12166.21    157.05 o
   4   0   7     1016.12     1086.80     13.54 o
   5   0   7     4935.80     4955.21     56.80 o
   6   0   7     2158.86     2226.28     30.11 o
   7   0   7      248.46      233.45      5.66 o
   8   0   7     1995.32     1941.24     32.93 o
   9   0   7      127.65      126.24      4.68 o
  10   0   7      412.65      375.27      9.23 o
  11   0   7      264.05      293.21     16.63 o
  -8   1   7      169.07      194.52      6.61 o
  -7   1   7        0.74        5.26      3.72 o
  -6   1   7      931.56      898.09     18.93 o
  -5   1   7     1529.88     1525.22     28.32 o
  -4   1   7      475.37      450.26      7.94 o
  -3   1   7     7011.04     7047.79     89.20 o
  -2   1   7     3402.86     3406.03     39.75 o
  -1   1   7     6175.19     6228.53     68.35 o
   0   1   7    10156.78     9774.62    102.96 o
   1   1   7     5648.23     5441.02     67.94 o
   2   1   7     6923.12     6626.47     95.53 o
   3   1   7    10186.65    10289.32    123.10 o
   4   1   7      137.69      155.65      2.76 o
   5   1   7     4043.16     4131.03     45.68 o
   6   1   7     4090.33     4168.10     55.46 o
   7   1   7      428.92      408.60      6.83 o
   8   1   7     3247.45     3256.17     49.39 o
   9   1   7      319.45      333.51      7.97 o
  10   1   7      335.78      326.13      7.88 o
  11   1   7      143.73      144.74      6.22 o
  -8   2   7      203.46      218.31     13.51 o
  -7   2   7        0.70        9.55      4.20 o
  -6   2   7      994.79      951.21     18.78 o
  -5   2   7      794.29      819.05     14.85 o
  -4   2   7      123.34      114.26      5.75 o
  -3   2   7     4342.10     4365.13     54.84 o
  -2   2   7     3183.11     3186.87     33.42 o
  -1   2   7     2532.41     2544.38     29.57 o
   0   2   7    13956.61    13801.68    177.78 o
   1   2   7     1251.21     1317.50     17.15 o
   2   2   7     3493.07     3372.96     40.57 o
   3   2   7     8634.79     8545.26     97.20 o
   4   2   7      540.80      549.95      6.52 o
   5   2   7     5913.02     5862.08     64.41 o
   6   2   7     4302.82     4350.44     52.50 o
   7   2   7      537.79      520.42      8.13 o
   8   2   7     2477.11     2480.47     35.51 o
   9   2   7      392.52      416.41      8.34 o
  10   2   7      179.37      185.17      5.66 o
  11   2   7      279.78      283.20      7.15 o
  -7   3   7        0.69        2.66      7.71 o
  -6   3   7      637.76      634.92     15.41 o
  -5   3   7      822.58      872.54     15.76 o
  -4   3   7      275.63      242.45      5.70 o
  -3   3   7     4482.03     4334.39     64.35 o
  -2   3   7     1762.25     1809.23     22.07 o
  -1   3   7     2018.30     2017.91     27.13 o
   0   3   7     9826.52     9592.18    120.96 o
   1   3   7      172.47      161.07      2.69 o
   2   3   7     5291.03     5161.77     61.76 o
   3   3   7    10207.41    10350.00    117.34 o
   4   3   7      121.96      131.40      2.54 o
   5   3   7     6927.53     7125.06     81.15 o
   6   3   7     3731.16     3809.78     40.35 o
   7   3   7      217.96      235.73      4.32 o
   8   3   7     1669.46     1726.87     22.37 o
   9   3   7      228.96      245.97      5.38 o
  10   3   7       47.59       45.91      3.41 o
  11   3   7      202.39      210.05      5.92 o
  -7   4   7       13.99        7.40     13.93 o
  -6   4   7      494.12      477.51     15.15 o
  -5   4   7      407.74      449.32     12.04 o
  -4   4   7      363.73      324.83      8.37 o
  -3   4   7     2285.56     2258.90     37.63 o
  -2   4   7     1153.40     1177.51     16.38 o
  -1   4   7     1135.77     1156.36     15.94 o
   0   4   7    10258.60    10244.02    134.41 o
   1   4   7     2089.90     2073.70     27.00 o
   2   4   7     3192.18     3161.78     42.45 o
   3   4   7     9944.53     9999.21    118.29 o
   4   4   7      588.85      605.09      8.62 o
   5   4   7     5506.06     5451.56     62.28 o
   6   4   7     2235.16     2294.51     26.68 o
   7   4   7      113.60      116.86      3.14 o
   8   4   7     1350.00     1359.67     17.82 o
   9   4   7      495.05      540.61      8.26 o
  10   4   7       79.14       77.04      4.62 o
  11   4   7      302.62      313.34      8.75 o
  12   4   7       19.97       20.05      6.29 o
  -6   5   7      319.48      306.04     15.39 o
  -5   5   7      480.02      519.46     13.52 o
  -4   5   7      118.91      103.90      5.05 o
  -3   5   7     1332.91     1346.30     25.31 o
  -2   5   7     2402.83     2445.46     35.18 o
  -1   5   7      292.11      281.91      4.57 o
   0   5   7     5978.19     5935.96     88.33 o
   1   5   7      821.41      831.91     12.23 o
   2   5   7     3819.96     3835.49     51.37 o
   3   5   7     7962.61     7928.41     98.80 o
   4   5   7      134.68      127.18      3.17 o
   5   5   7     5724.29     5855.31     69.71 o
   6   5   7     3496.75     3573.68     42.93 o
   7   5   7        1.84        9.09      1.88 o
   8   5   7     1354.36     1363.69     20.10 o
   9   5   7      318.84      339.87      6.83 o
  10   5   7      201.75      192.90      6.03 o
  11   5   7      189.35      194.74      7.67 o
  12   5   7        6.30       10.51      5.66 o
  -5   6   7      206.01      228.71     13.08 o
  -4   6   7        4.01       11.37      3.64 o
  -3   6   7      856.11      876.82     15.87 o
  -2   6   7      662.78      716.74     12.20 o
  -1   6   7      682.88      657.41     11.07 o
   0   6   7     3988.79     3994.84     55.87 o
   1   6   7     1606.66     1569.44     23.96 o
   2   6   7     2863.09     2953.49     42.28 o
   3   6   7     7613.43     7505.50     98.54 o
   4   6   7      856.54      807.06     10.77 o
   5   6   7     3263.47     3344.09     40.05 o
   6   6   7     3211.13     3137.75     37.75 o
   7   6   7      185.36      185.00      4.39 o
   8   6   7     2317.85     2265.40     30.69 o
   9   6   7      460.35      466.32      8.32 o
  10   6   7      285.37      263.18      7.07 o
  11   6   7      416.39      418.19     12.24 o
  12   6   7       67.68       83.41      6.52 o
  -5   7   7      121.03      126.75     17.86 o
  -4   7   7       24.39       21.49      6.67 o
  -3   7   7     1233.51     1224.12     26.68 o
  -2   7   7      256.58      289.45      8.91 o
  -1   7   7      365.10      370.47      7.99 o
   0   7   7     3633.15     3628.46     59.80 o
   1   7   7      699.27      647.48     10.70 o
   2   7   7     2955.00     3037.64     49.39 o
   3   7   7     5411.84     5294.40     78.22 o
   4   7   7       65.00       64.89      2.72 o
   5   7   7     3741.81     3714.54     46.81 o
   6   7   7     3046.19     3011.81     38.15 o
   7   7   7       31.10       36.62      2.42 o
   8   7   7     2011.82     1985.85     29.22 o
   9   7   7      479.18      506.85      9.72 o
  10   7   7       87.84       88.86      4.83 o
  11   7   7      255.87      269.17      8.24 o
  12   7   7        6.51       12.04      6.23 o
  -4   8   7       24.87        9.24      9.30 o
  -3   8   7      755.15      744.20     17.99 o
  -2   8   7      310.77      333.90     10.13 o
  -1   8   7      340.66      337.16      8.65 o
   0   8   7     3174.58     3188.39     52.81 o
   1   8   7      592.17      574.98     10.71 o
   2   8   7     1519.27     1556.21     25.85 o
   3   8   7     2538.79     2494.56     44.79 o
   4   8   7      355.79      317.97     10.37 o
   5   8   7     1294.02     1274.28     16.64 o
   6   8   7     3164.99     3126.94     39.63 o
   7   8   7       82.82       95.48      3.46 o
   8   8   7     1722.07     1699.93     25.16 o
   9   8   7      265.51      289.46      7.38 o
  10   8   7       19.49       22.89      4.00 o
  11   8   7      258.98      267.30      8.96 o
  -3   9   7      589.52      570.90     17.74 o
  -2   9   7      444.15      453.54     12.70 o
  -1   9   7      243.16      250.98      9.67 o
   0   9   7     1114.94     1127.32     19.80 o
   1   9   7      334.52      304.34      6.76 o
   2   9   7      588.91      618.72     11.25 o
   3   9   7     2379.13     2485.19     58.96 o
   4   9   7      130.10      122.20      4.50 o
   5   9   7     2176.22     2199.78     33.59 o
   6   9   7     1441.83     1415.73     19.81 o
   7   9   7       43.01       40.21      2.56 o
   8   9   7      630.85      641.75     10.59 o
   9   9   7      382.26      419.27      8.54 o
  10   9   7       18.35       15.84      4.02 o
  11   9   7      181.41      180.20      7.33 o
  -2  10   7      327.70      319.13     12.61 o
  -1  10   7       54.16       58.01      7.95 o
   0  10   7      727.91      744.65     15.60 o
   1  10   7      722.71      727.01     18.61 o
   2  10   7      430.99      456.78     10.76 o
   3  10   7     1769.79     1774.70     33.71 o
   4  10   7       39.32       46.43      4.23 o
   5  10   7     1157.48     1153.83     20.91 o
   6  10   7     1543.28     1519.14     22.50 o
   7  10   7        0.32        3.07      2.23 o
   8  10   7      896.69      875.16     13.80 o
   9  10   7      515.01      523.79     10.82 o
  10  10   7        3.56        8.67      4.43 o
  11  10   7      113.23      129.53      8.68 o
  -1  11   7       19.28       20.62      6.73 o
   0  11   7      520.28      542.20     15.93 o
   1  11   7      295.61      268.30      7.40 o
   2  11   7      548.44      560.33     18.81 o
   3  11   7     2009.70     1951.47     35.74 o
   4  11   7       85.17       68.26      9.22 o
   5  11   7     1086.02     1079.96     19.94 o
   6  11   7     1045.76      964.14     15.03 o
   7  11   7       56.16       58.46      2.79 o
   8  11   7      285.23      268.73      6.25 o
   9  11   7      131.22      147.16      5.52 o
  10  11   7       39.75       31.97      4.77 o
   1  12   7      253.11      238.48     10.23 o
   2  12   7      166.08      173.34      6.66 o
   3  12   7     1091.78     1100.00     30.86 o
   4  12   7      100.72       98.93     10.05 o
   5  12   7      313.85      309.84      9.88 o
   6  12   7      359.37      329.19     16.64 o
   7  12   7       25.93       23.12      3.06 o
   8  12   7      531.55      483.98      9.26 o
   9  12   7       70.54       76.52      4.40 o
  10  12   7       10.94        2.79      4.63 o
   3  13   7      653.44      618.97     12.49 o
   4  13   7        6.58        3.86      3.89 o
   6  13   7      274.55      265.86     19.61 o
   7  13   7       31.74       34.40      3.02 o
   8  13   7      314.25      296.46      8.00 o
  -5 -12   8      324.24      350.65     17.73 o
  -4 -12   8      460.28      497.83     18.10 o
  -3 -12   8       27.80       44.64      8.03 o
  -2 -12   8      837.68      866.05     31.66 o
  -1 -12   8      386.17      391.72     19.15 o
   0 -12   8       48.94       35.80      9.42 o
  -7 -11   8      255.69      265.33     12.44 o
  -6 -11   8       17.58       13.84      9.11 o
  -5 -11   8      533.78      580.03     21.26 o
  -4 -11   8      247.86      243.49     16.31 o
  -3 -11   8       22.41       25.55      6.20 o
  -2 -11   8      891.21      921.94     22.40 o
  -1 -11   8      556.97      555.21     24.20 o
   0 -11   8       26.26       20.25      8.30 o
   1 -11   8      656.05      655.01     25.88 o
   2 -11   8      415.92      412.12     23.32 o
  -7 -10   8      406.45      422.60     13.72 o
  -6 -10   8       64.22       57.77      6.85 o
  -5 -10   8      436.83      453.70     15.88 o
  -4 -10   8      706.66      714.59     14.96 o
  -3 -10   8        4.48        0.47      4.92 o
  -2 -10   8     1227.78     1254.12     25.48 o
  -1 -10   8      794.73      824.29     23.72 o
   0 -10   8        5.21        2.91      6.07 o
   1 -10   8     1241.34     1260.94     32.62 o
   2 -10   8      575.65      584.19     18.19 o
   3 -10   8      333.16      322.48     17.87 o
  -8  -9   8      130.10      136.00      8.34 o
  -7  -9   8      476.65      469.27     12.70 o
  -6  -9   8       59.19       48.93      5.49 o
  -5  -9   8      807.63      809.65     23.22 o
  -4  -9   8     1451.06     1434.96     23.63 o
  -3  -9   8      117.52      115.66      4.60 o
  -2  -9   8      605.41      636.99     12.98 o
  -1  -9   8     2065.25     2115.61     36.07 o
   0  -9   8       89.06       99.62      5.63 o
   1  -9   8     1849.11     1895.05     36.08 o
   2  -9   8      877.50      890.01     21.11 o
   3  -9   8      377.58      361.64     10.73 o
   4  -9   8     1519.78     1574.58     34.64 o
  -8  -8   8      157.60      172.61      8.80 o
  -7  -8   8      887.48      887.15     17.17 o
  -6  -8   8      287.53      278.52      7.61 o
  -5  -8   8      546.34      553.61     11.54 o
  -4  -8   8     1890.74     1839.87     33.77 o
  -3  -8   8        1.74       10.96      2.74 o
  -2  -8   8     1648.76     1690.79     27.47 o
  -1  -8   8     2638.07     2652.36     38.32 o
   0  -8   8      166.85      163.71      5.52 o
   1  -8   8     4221.40     4391.64     72.26 o
   2  -8   8     1844.00     1891.40     30.59 o
   3  -8   8      375.00      390.26      8.45 o
   4  -8   8     1630.72     1633.05     26.41 o
   5  -8   8      194.66      184.51      7.04 o
  -9  -7   8      119.91      117.42      9.03 o
  -8  -7   8      207.73      206.28      7.60 o
  -7  -7   8      702.76      685.92     13.81 o
  -6  -7   8       66.31       69.57      4.35 o
  -5  -7   8     1096.08     1090.54     19.81 o
  -4  -7   8     1769.66     1734.08     25.59 o
  -3  -7   8       54.51       57.75      3.20 o
  -2  -7   8     1874.36     1896.06     26.26 o
  -1  -7   8     5024.70     5126.82     72.55 o
   0  -7   8        8.06       10.18      3.03 o
   1  -7   8     2725.61     2880.97     42.96 o
   2  -7   8     1861.31     1956.72     28.71 o
   3  -7   8       44.92       50.48      6.65 o
   4  -7   8     2232.58     2210.60     34.72 o
   5  -7   8      406.10      397.63      8.97 o
   6  -7   8      515.14      489.66     11.26 o
  -9  -6   8       95.29      103.57     10.88 o
  -8  -6   8      192.15      178.44      7.01 o
  -7  -6   8      748.39      726.24     15.59 o
  -6  -6   8      177.00      170.24      5.49 o
  -5  -6   8      900.19      928.18     17.44 o
  -4  -6   8     2126.84     2058.17     29.99 o
  -3  -6   8       41.31       49.87      4.86 o
  -2  -6   8     2926.40     2949.49     53.89 o
  -1  -6   8     1900.43     1973.72     27.10 o
   0  -6   8      346.53      340.49      6.12 o
   1  -6   8     1945.19     2033.06     29.75 o
   2  -6   8     2232.85     2323.48     33.60 o
   3  -6   8      112.95      117.28      4.02 o
   4  -6   8     2604.01     2511.44     39.04 o
   5  -6   8      535.20      528.96     10.38 o
   6  -6   8      363.72      341.58      8.22 o
   7  -6   8      697.50      664.41     15.23 o
  -9  -5   8       62.10       64.44      6.13 o
  -8  -5   8       85.26       91.22      5.53 o
  -7  -5   8      915.06      910.93     18.79 o
  -6  -5   8        8.17       14.80      3.44 o
  -5  -5   8      986.62      995.42     16.46 o
  -4  -5   8     2134.39     2110.36     30.61 o
  -3  -5   8        2.84       12.88      2.64 o
  -2  -5   8     2007.16     2048.44     28.96 o
  -1  -5   8     1864.21     1904.07     28.62 o
   0  -5   8       54.86       63.00      3.46 o
   1  -5   8     3531.44     3615.23     51.87 o
   2  -5   8     2629.93     2694.54     39.03 o
   3  -5   8      124.55      127.23      5.28 o
   4  -5   8     4097.23     3965.19     60.42 o
   5  -5   8     1275.16     1210.12     19.89 o
   6  -5   8      596.40      561.93     10.85 o
   7  -5   8      891.13      879.10     18.12 o
   8  -5   8        9.74        4.03      5.52 o
  -9  -4   8       84.97       89.63      7.33 o
  -8  -4   8       34.81       35.47      4.84 o
  -7  -4   8      993.76      969.89     19.67 o
  -6  -4   8       17.53       26.54      3.19 o
  -5  -4   8     1608.28     1554.58     24.35 o
  -4  -4   8     2958.37     2875.36     40.92 o
  -3  -4   8      180.04      194.99      4.00 o
  -2  -4   8     4573.93     4522.71     52.01 o
  -1  -4   8     4529.33     4578.59     52.65 o
   0  -4   8       35.37       51.56      3.91 o
   1  -4   8     8363.44     8362.39    101.00 o
   2  -4   8     5610.73     5534.74     73.95 o
   3  -4   8     1262.00     1242.17     18.56 o
   4  -4   8     4350.59     4352.92     66.26 o
   5  -4   8     1551.67     1465.57     24.76 o
   6  -4   8      694.76      636.32     12.26 o
   7  -4   8     1486.43     1454.46     27.71 o
   8  -4   8        3.73        3.72      5.21 o
   9  -4   8      206.13      218.42     13.71 o
  -9  -3   8       28.86       40.80      8.67 o
  -8  -3   8      132.10      118.36      5.88 o
  -7  -3   8     1147.94     1120.42     20.26 o
  -6  -3   8        9.25       16.11      3.37 o
  -5  -3   8     1562.86     1492.43     23.47 o
  -4  -3   8     3792.88     3687.13     52.18 o
  -3  -3   8      212.65      220.20      4.36 o
  -2  -3   8     4924.61     4777.09     58.08 o
  -1  -3   8     5506.36     5358.97     66.28 o
   0  -3   8      157.71      172.83      4.31 o
   1  -3   8     8927.27     8717.82    105.08 o
   2  -3   8     5836.89     5718.28     72.72 o
   3  -3   8      280.95      259.45      4.45 o
   4  -3   8     6346.87     6324.57     88.28 o
   5  -3   8     1825.59     1745.09     28.97 o
   6  -3   8     1248.06     1206.61     20.73 o
   7  -3   8     1441.79     1391.38     26.42 o
   8  -3   8       19.78       22.95      4.55 o
   9  -3   8      221.31      214.22     10.19 o
  -8  -2   8       95.19       83.29      5.47 o
  -7  -2   8      762.45      766.00     14.74 o
  -6  -2   8      496.55      534.00     10.89 o
  -5  -2   8     1519.33     1464.49     23.10 o
  -4  -2   8     1488.27     1462.28     21.36 o
  -3  -2   8       10.10       20.81      2.38 o
  -2  -2   8     4293.35     4150.34     46.21 o
  -1  -2   8     5343.48     5123.23     52.87 o
   0  -2   8       37.10       40.92      2.39 o
   1  -2   8    10333.33     9825.62    113.48 o
   2  -2   8     6538.08     6276.14     72.79 o
   3  -2   8      870.26      840.14     10.41 o
   4  -2   8     5289.80     5228.74     65.58 o
   5  -2   8      536.91      538.03      8.85 o
   6  -2   8      752.38      706.06     11.93 o
   7  -2   8     1992.27     1973.96     32.82 o
   8  -2   8      150.80      159.31      5.71 o
   9  -2   8      243.50      261.37      9.43 o
  10  -2   8      219.65      209.19      9.19 o
  -8  -1   8      104.21       86.83      6.20 o
  -7  -1   8      581.03      565.98     12.61 o
  -6  -1   8       88.91       99.52      4.48 o
  -5  -1   8      866.65      834.24     13.97 o
  -4  -1   8      616.61      613.11      9.87 o
  -3  -1   8      433.28      462.34      7.06 o
  -2  -1   8     4060.40     3831.64     46.27 o
  -1  -1   8     4687.87     4513.19     54.11 o
   0  -1   8        1.01        5.78      1.63 o
   1  -1   8     5414.97     4881.33     75.53 o
   2  -1   8     3577.38     3464.74     40.25 o
   3  -1   8      506.52      467.64      6.21 o
   4  -1   8     6981.46     6949.62     79.59 o
   5  -1   8     1972.51     2027.21     26.01 o
   6  -1   8     1019.22     1012.88     15.32 o
   7  -1   8     3039.34     2877.14     43.83 o
   8  -1   8      362.80      359.95      7.75 o
   9  -1   8      252.46      256.83      6.84 o
  10  -1   8      201.72      186.91      7.25 o
  -8   0   8       35.07       23.43      4.33 o
  -7   0   8      303.25      297.55      8.65 o
  -6   0   8      202.10      213.69      7.03 o
  -5   0   8      582.35      571.97     11.22 o
  -4   0   8     1959.56     1927.18     27.76 o
  -3   0   8       10.08       13.86      1.87 o
  -2   0   8     3172.29     3099.89     36.08 o
  -1   0   8     6024.35     5619.50     64.50 o
   0   0   8      156.18      182.82      3.60 o
   1   0   8     4561.66     4070.57     59.28 o
   2   0   8     6876.64     6526.97     88.30 o
   3   0   8      534.16      523.27      9.03 o
   4   0   8    10886.56    10782.51    128.25 o
   5   0   8     2516.41     2566.17     29.86 o
   6   0   8      572.40      585.89      8.99 o
   7   0   8     2011.98     2011.48     29.09 o
   8   0   8       60.64       64.24      3.56 o
   9   0   8      311.27      317.79      7.42 o
  10   0   8       55.85       61.10      4.72 o
  -8   1   8       18.46       10.78      5.65 o
  -7   1   8      455.75      459.95     10.08 o
  -6   1   8      160.59      175.50      5.92 o
  -5   1   8      693.93      649.58     12.07 o
  -4   1   8     2852.43     2833.33     38.18 o
  -3   1   8       19.96       30.28      2.13 o
  -2   1   8     1137.56     1156.02     14.00 o
  -1   1   8     4235.55     4193.35     50.35 o
   0   1   8       58.58       48.58      1.69 o
   1   1   8     5079.12     4696.04     54.65 o
   2   1   8     9282.13     8740.67    108.67 o
   3   1   8      988.43      961.08     11.05 o
   4   1   8     7010.12     6954.38     79.37 o
   5   1   8     2041.49     2080.68     24.31 o
   6   1   8     1518.08     1471.41     20.30 o
   7   1   8     3167.78     3149.24     42.33 o
   8   1   8       31.84       26.50      3.40 o
   9   1   8     1069.67     1034.91     17.13 o
  10   1   8      348.67      358.82      8.21 o
  11   1   8        0.41       -4.64      4.64 o
  -7   2   8      481.91      492.71     11.85 o
  -6   2   8      194.13      225.99      7.55 o
  -5   2   8      634.66      552.17     11.97 o
  -4   2   8     2874.30     2832.60     43.35 o
  -3   2   8       35.42       42.44      2.34 o
  -2   2   8     1541.33     1554.62     19.43 o
  -1   2   8     5865.37     5835.76     67.16 o
   0   2   8       13.61       19.95      1.26 o
   1   2   8     8797.18     8610.30    103.05 o
   2   2   8     3312.49     3170.65     39.83 o
   3   2   8      447.39      482.25      6.08 o
   4   2   8     9938.31     9946.59    107.96 o
   5   2   8     1933.99     1961.79     22.84 o
   6   2   8     3501.33     3460.01     40.10 o
   7   2   8     4257.34     4372.73     58.22 o
   8   2   8       20.02       29.95      3.27 o
   9   2   8      874.65      880.52     14.78 o
  10   2   8      318.69      330.47      7.71 o
  11   2   8        2.37        0.04      3.74 o
  -7   3   8      519.28      514.73     20.41 o
  -6   3   8      254.10      282.60      9.66 o
  -5   3   8      455.56      422.61     11.45 o
  -4   3   8     1646.04     1637.20     27.62 o
  -3   3   8      235.63      251.12      5.23 o
  -2   3   8     1488.33     1469.99     19.03 o
  -1   3   8     2678.92     2753.65     36.77 o
   0   3   8       38.78       42.16      2.26 o
   1   3   8     7997.87     7928.39    100.34 o
   2   3   8     5289.44     5047.69     63.07 o
   3   3   8        7.69       18.17      1.83 o
   4   3   8     9466.97     9377.37    111.21 o
   5   3   8     3515.78     3513.10     42.11 o
   6   3   8     1560.84     1552.27     17.57 o
   7   3   8     3664.69     3671.98     46.19 o
   8   3   8      287.77      307.47      5.48 o
   9   3   8      353.40      352.85      6.50 o
  10   3   8      531.31      557.29      9.81 o
  11   3   8       19.77       20.80      4.73 o
  -6   4   8      152.10      191.32      9.84 o
  -5   4   8      143.17      119.43      8.85 o
  -4   4   8     1263.60     1263.53     22.19 o
  -3   4   8      178.80      198.52      5.66 o
  -2   4   8     2662.81     2595.90     37.02 o
  -1   4   8     3795.29     3788.02     53.33 o
   0   4   8      800.71      777.39     11.56 o
   1   4   8     5222.22     5348.17     69.51 o
   2   4   8     5984.76     5818.43     75.83 o
   3   4   8       82.29       89.52      3.49 o
   4   4   8     5451.92     5349.35     63.72 o
   5   4   8     1472.91     1427.68     17.55 o
   6   4   8      471.26      489.33      6.53 o
   7   4   8     1624.38     1704.05     21.13 o
   8   4   8      644.60      659.14     10.03 o
   9   4   8      508.30      514.58      8.51 o
  10   4   8      409.62      436.66      9.66 o
  11   4   8        4.44        4.39      4.46 o
  -6   5   8       76.80      101.91     16.55 o
  -5   5   8      114.34       99.98      7.10 o
  -4   5   8     1010.12     1008.63     19.90 o
  -3   5   8      304.38      342.63      7.92 o
  -2   5   8      861.28      824.07     13.75 o
  -1   5   8     4124.31     4175.70     55.30 o
   0   5   8      804.87      796.79     12.87 o
   1   5   8     2996.42     3112.45     43.66 o
   2   5   8     4295.64     4276.02     57.34 o
   3   5   8      193.73      237.58      6.45 o
   4   5   8     3525.99     3486.53     41.72 o
   5   5   8     3038.28     2990.96     37.70 o
   6   5   8      388.30      394.67      5.84 o
   7   5   8     3791.48     3828.52     46.12 o
   8   5   8      322.09      351.57      6.68 o
   9   5   8      474.33      469.32      8.55 o
  10   5   8      467.73      498.37      9.85 o
  11   5   8       34.09       34.24      5.41 o
  12   5   8       87.35      106.33      8.69 o
  -5   6   8       85.84       69.44      9.35 o
  -4   6   8     1046.84     1073.51     23.71 o
  -3   6   8      408.35      428.94     10.36 o
  -2   6   8     1065.65     1035.20     20.06 o
  -1   6   8     3326.14     3297.36     46.56 o
   0   6   8      208.98      203.90      4.91 o
   1   6   8     2918.20     2858.28     46.72 o
   2   6   8     5972.86     5923.43     88.36 o
   3   6   8      569.35      619.38      9.08 o
   4   6   8     5233.47     5058.95     63.30 o
   5   6   8     3139.73     3136.35     39.43 o
   6   6   8      323.76      308.64      4.94 o
   7   6   8     2332.94     2380.08     29.01 o
   8   6   8      174.52      220.64      4.84 o
   9   6   8      596.17      604.96     10.18 o
  10   6   8      474.24      494.25     10.01 o
  11   6   8        4.47        2.74      4.91 o
  12   6   8       65.98       71.05     10.69 o
  -4   7   8      557.59      576.45     17.69 o
  -3   7   8      348.89      372.62     11.36 o
  -2   7   8      461.11      427.93     11.61 o
  -1   7   8     2165.26     2159.90     40.05 o
   0   7   8       62.03       65.35      3.01 o
   1   7   8     2978.30     2994.87     48.87 o
   2   7   8     4466.06     4458.53     66.82 o
   3   7   8        1.45        9.55      1.69 o
   4   7   8     3294.96     3177.58     40.06 o
   5   7   8     3320.26     3306.25     41.81 o
   6   7   8      443.64      421.40      6.49 o
   7   7   8     3282.44     3225.53     40.99 o
   8   7   8      101.13      127.65      3.98 o
   9   7   8      437.97      406.00      9.80 o
  10   7   8      465.82      499.66     10.88 o
  11   7   8       38.99       49.88      5.56 o
  12   7   8       62.89       69.35      9.50 o
  -3   8   8      114.75      139.78      7.30 o
  -2   8   8      606.15      613.87     15.37 o
  -1   8   8     1035.23     1047.26     20.69 o
   0   8   8      101.14      103.06      4.00 o
   1   8   8     1543.60     1528.81     25.92 o
   2   8   8     3323.99     3252.06     52.88 o
   3   8   8        1.02        7.44      1.68 o
   4   8   8     3500.22     3406.25     42.97 o
   5   8   8     1289.10     1257.75     16.44 o
   6   8   8      337.74      335.97      5.58 o
   7   8   8     1979.81     1958.32     27.07 o
   8   8   8      311.63      328.90      6.52 o
   9   8   8      282.60      281.65      7.41 o
  10   8   8      297.91      310.83      8.16 o
  11   8   8        1.54        4.77      4.89 o
  -2   9   8      183.62      176.18      9.81 o
  -1   9   8     1007.23     1028.16     23.01 o
   0   9   8       36.36       38.47      3.52 o
   1   9   8     1336.23     1346.06     27.50 o
   2   9   8     1845.58     1795.50     30.16 o
   3   9   8       89.35       81.19      3.61 o
   4   9   8     2561.56     2675.70     40.84 o
   5   9   8     1618.75     1528.51     19.05 o
   6   9   8       97.13      108.07      3.24 o
   7   9   8     2032.78     2008.17     27.77 o
   8   9   8      482.68      479.77      8.57 o
   9   9   8      213.75      207.63      5.98 o
  10   9   8      375.78      386.03      9.22 o
  11   9   8       40.58       50.19      6.09 o
  -1  10   8     1045.43     1025.11     23.27 o
   0  10   8       81.22       72.99      4.68 o
   1  10   8      481.20      512.62     13.39 o
   2  10   8     1729.55     1725.89     34.74 o
   3  10   8        3.90        6.45      1.99 o
   4  10   8     2096.62     2148.00     44.92 o
   5  10   8      939.75      901.16     17.04 o
   6  10   8       61.65       72.54      2.72 o
   7  10   8     1449.43     1436.40     22.90 o
   8  10   8      482.49      495.92      8.81 o
   9  10   8      221.37      227.39      6.30 o
  10  10   8      394.19      393.02     10.30 o
  11  10   8       27.02       47.67      8.30 o
   0  11   8      106.79      101.17      5.42 o
   1  11   8      477.93      491.14     10.10 o
   2  11   8      925.69      935.70     30.83 o
   3  11   8        4.01       12.80      5.06 o
   4  11   8     1340.22     1376.89     35.16 o
   5  11   8     1157.61     1113.66     20.58 o
   6  11   8       31.01       35.92      2.88 o
   7  11   8     1047.70     1020.23     15.75 o
   8  11   8      501.93      529.98      9.74 o
   9  11   8       97.68       84.71      4.39 o
  10  11   8      332.31      325.02      9.29 o
   1  12   8      533.18      526.48     12.19 o
   2  12   8      542.24      542.66     15.47 o
   3  12   8        5.80       10.23      2.53 o
   4  12   8      674.41      725.21     42.81 o
   5  12   8      604.17      569.85     21.85 o
   6  12   8       13.30       13.37      6.15 o
   7  12   8      454.88      414.98      8.72 o
   8  12   8      160.47      156.02      4.77 o
   9  12   8      157.34      130.49      5.21 o
   4  13   8      252.40      292.63     20.07 o
   5  13   8      340.30      303.34     24.41 o
   7  13   8      400.01      368.52     21.63 o
   8  13   8      145.92      143.09      7.80 o
  -4 -12   9      235.91      265.52     15.40 o
  -3 -12   9      932.60      956.47     27.38 o
  -2 -12   9      360.10      401.88     23.75 o
  -1 -12   9      175.61      181.13     13.13 o
  -6 -11   9      499.63      541.94     21.25 o
  -5 -11   9      405.35      377.64     15.40 o
  -4 -11   9      290.46      321.32     14.49 o
  -3 -11   9      900.21      931.42     26.91 o
  -2 -11   9      504.66      522.73     17.75 o
  -1 -11   9      144.37      138.16     11.59 o
   0 -11   9     1146.05     1160.68     50.23 o
   1 -11   9      379.05      358.46     18.51 o
  -7 -10   9       23.41       35.43      7.44 o
  -6 -10   9      337.29      342.77     18.74 o
  -5 -10   9      562.61      546.43     16.53 o
  -4 -10   9       30.91       41.39      6.42 o
  -3 -10   9      585.76      609.38     16.86 o
  -2 -10   9      535.46      553.70     15.61 o
  -1 -10   9      116.29      103.29      8.15 o
   0 -10   9     1499.91     1524.84     50.22 o
   1 -10   9      258.34      278.98     12.59 o
   2 -10   9      745.22      764.66     22.13 o
   3 -10   9     1347.17     1386.50     36.16 o
  -7  -9   9        6.81       10.06      5.63 o
  -6  -9   9      447.54      460.84     12.51 o
  -5  -9   9      729.94      706.02     20.65 o
  -4  -9   9      112.98      138.78     10.29 o
  -3  -9   9     1159.14     1167.34     21.37 o
  -2  -9   9      290.80      305.91      8.89 o
  -1  -9   9      519.05      545.47     11.31 o
   0  -9   9     2933.88     2997.69     59.44 o
   1  -9   9      320.34      326.86     10.96 o
   2  -9   9      919.79      915.68     21.81 o
   3  -9   9     1296.66     1327.24     30.07 o
   4  -9   9       10.87        5.54      6.20 o
  -8  -8   9      368.76      359.89     11.29 o
  -7  -8   9        5.23        8.88      4.23 o
  -6  -8   9      604.46      624.23     13.09 o
  -5  -8   9      456.32      456.05     14.07 o
  -4  -8   9       11.93       15.27      4.28 o
  -3  -8   9     2130.07     2159.51     37.11 o
  -2  -8   9      302.07      303.73      8.20 o
  -1  -8   9      652.98      693.97     16.04 o
   0  -8   9     3812.22     3932.31     65.21 o
   1  -8   9      330.20      351.12      9.21 o
   2  -8   9     1093.29     1111.73     20.05 o
   3  -8   9     2172.01     2265.06     38.64 o
   4  -8   9      102.77      105.04      4.89 o
   5  -8   9      897.55      897.30     18.06 o
  -8  -7   9      441.45      454.69     11.80 o
  -7  -7   9       47.61       50.78      4.66 o
  -6  -7   9      616.39      620.65     12.92 o
  -5  -7   9      690.11      685.92     13.71 o
  -4  -7   9      216.82      238.11      7.05 o
  -3  -7   9     3308.89     3354.45     58.80 o
  -2  -7   9     1446.73     1475.72     23.38 o
  -1  -7   9      384.50      406.82     10.35 o
   0  -7   9     4335.91     4578.17     82.18 o
   1  -7   9     1282.48     1313.75     21.35 o
   2  -7   9      635.19      635.85     13.02 o
   3  -7   9     1562.43     1574.32     25.31 o
   4  -7   9        6.62       13.33      4.95 o
   5  -7   9      884.46      850.90     15.17 o
   6  -7   9      746.73      741.76     14.98 o
  -8  -6   9      335.27      324.01      9.75 o
  -7  -6   9        4.16        4.42      4.01 o
  -6  -6   9      682.42      660.93     13.36 o
  -5  -6   9      906.26      893.18     15.31 o
  -4  -6   9       13.17       13.99      3.09 o
  -3  -6   9     2410.59     2442.80     37.63 o
  -2  -6   9     2896.12     2936.86     49.95 o
  -1  -6   9       23.67       32.04      3.65 o
   0  -6   9     1047.89     1097.93     16.70 o
   1  -6   9     1829.67     1851.59     29.20 o
   2  -6   9     1412.43     1411.21     23.76 o
   3  -6   9     3459.77     3462.82     53.15 o
   4  -6   9      243.99      242.09      6.48 o
   5  -6   9     1522.54     1451.30     23.73 o
   6  -6   9     1336.95     1292.97     21.64 o
   7  -6   9        2.23       -3.95      4.64 o
  -8  -5   9      301.00      326.02      9.94 o
  -7  -5   9       24.23       27.45      4.46 o
  -6  -5   9      883.66      855.31     14.88 o
  -5  -5   9     1603.43     1566.41     24.94 o
  -4  -5   9        1.27        8.18      3.23 o
  -3  -5   9     1239.02     1225.03     19.75 o
  -2  -5   9     2089.37     2104.09     28.66 o
  -1  -5   9       21.90       35.26      2.40 o
   0  -5   9     2758.58     2860.98     40.84 o
   1  -5   9     2920.62     2925.97     45.10 o
   2  -5   9     2346.08     2314.55     36.09 o
   3  -5   9     5659.93     5578.23    104.60 o
   4  -5   9      331.80      329.70      8.96 o
   5  -5   9     1103.22     1076.69     19.75 o
   6  -5   9     1226.41     1198.37     19.97 o
   7  -5   9        7.79        4.95      4.15 o
   8  -5   9      406.46      387.38     10.16 o
  -8  -4   9      239.68      234.52      8.23 o
  -7  -4   9       31.54       29.65      4.54 o
  -6  -4   9     1088.49     1046.53     17.60 o
  -5  -4   9      962.14      939.94     14.70 o
  -4  -4   9        1.55        5.40      2.42 o
  -3  -4   9     1197.63     1180.01     16.60 o
  -2  -4   9     1487.45     1448.50     19.07 o
  -1  -4   9      267.89      288.05      5.41 o
   0  -4   9     6293.76     6363.01     95.13 o
   1  -4   9     3992.41     3960.83     53.39 o
   2  -4   9     1220.06     1221.97     19.78 o
   3  -4   9     7187.12     7143.43    105.66 o
   4  -4   9     1073.68     1049.62     18.75 o
   5  -4   9      547.28      565.54     10.43 o
   6  -4   9     1230.80     1187.62     20.60 o
   7  -4   9       15.75        7.84      4.02 o
   8  -4   9      374.05      369.09     10.09 o
  -8  -3   9      353.79      365.31     13.65 o
  -7  -3   9       15.67       24.56      4.52 o
  -6  -3   9     1102.85     1034.42     17.23 o
  -5  -3   9      949.12      941.53     14.71 o
  -4  -3   9      234.46      229.31      5.26 o
  -3  -3   9     3213.44     3118.02     44.31 o
  -2  -3   9     2042.86     2004.32     24.66 o
  -1  -3   9      497.17      498.70      6.81 o
   0  -3   9     9834.86     9774.44    138.08 o
   1  -3   9     2303.97     2245.51     29.29 o
   2  -3   9      231.54      236.35      4.60 o
   3  -3   9     4599.48     4454.05     59.40 o
   4  -3   9       23.53       33.64      3.22 o
   5  -3   9     2004.68     1976.58     32.64 o
   6  -3   9     1066.89     1045.28     18.40 o
   7  -3   9       14.12        9.85      3.96 o
   8  -3   9      724.03      720.90     14.08 o
   9  -3   9      340.02      337.06     10.05 o
  -8  -2   9      246.25      246.13      8.54 o
  -7  -2   9        1.24        4.29      4.21 o
  -6  -2   9      671.25      673.59     13.12 o
  -5  -2   9     1095.10     1113.07     17.07 o
  -4  -2   9      340.74      323.80      6.47 o
  -3  -2   9     3281.17     3170.96     42.47 o
  -2  -2   9     2795.46     2709.39     33.06 o
  -1  -2   9     1037.28     1077.90     12.70 o
   0  -2   9     7111.92     7061.13     78.07 o
   1  -2   9     2251.86     2225.27     26.52 o
   2  -2   9      826.30      817.21     10.20 o
   3  -2   9     7816.84     7567.31     95.32 o
   4  -2   9      534.93      551.29      8.84 o
   5  -2   9     2275.98     2247.29     37.06 o
   6  -2   9     2725.92     2699.48     44.06 o
   7  -2   9      139.87      135.05      4.98 o
   8  -2   9      789.40      762.89     15.77 o
   9  -2   9      527.51      509.36     12.04 o
  -8  -1   9      239.37      260.41      8.73 o
  -7  -1   9        1.88       12.05      4.37 o
  -6  -1   9      430.13      397.54      9.69 o
  -5  -1   9     1740.32     1709.39     26.84 o
  -4  -1   9      306.91      285.68      7.34 o
  -3  -1   9     5312.08     5141.04     68.10 o
  -2  -1   9     3883.68     3794.02     48.05 o
  -1  -1   9      264.24      245.66      4.24 o
   0  -1   9     5776.99     5572.75     61.35 o
   1  -1   9     4947.28     4718.70     57.33 o
   2  -1   9     1404.88     1313.60     16.73 o
   3  -1   9     7406.34     7294.37     90.52 o
   4  -1   9      844.46      828.15     11.28 o
   5  -1   9     2817.64     2795.31     37.43 o
   6  -1   9     3240.49     3256.83     49.38 o
   7  -1   9      752.44      716.47     12.36 o
   8  -1   9      777.97      741.26     13.81 o
   9  -1   9      842.64      824.67     14.37 o
  10  -1   9        0.58       -6.10      6.10 o
  -7   0   9        3.18        9.43      4.04 o
  -6   0   9      501.15      471.79     11.07 o
  -5   0   9     1382.07     1356.78     22.93 o
  -4   0   9        4.71        9.04      2.44 o
  -3   0   9     1889.45     1822.44     23.76 o
  -2   0   9     2923.30     2837.05     36.20 o
  -1   0   9       18.52       25.77      2.09 o
   0   0   9     5786.98     5716.89     60.68 o
   1   0   9     2422.56     2336.95     26.38 o
   2   0   9     2723.50     2635.09     29.48 o
   3   0   9     9621.14     9752.69    115.54 o
   4   0   9     4134.33     4034.39     48.62 o
   5   0   9     1344.26     1282.22     17.70 o
   6   0   9     4036.64     3988.55     56.24 o
   7   0   9      338.31      350.31      7.26 o
   8   0   9      456.71      443.07      8.66 o
   9   0   9      441.35      437.14      9.50 o
  10   0   9        1.76       -0.35      4.11 o
  -7   1   9       12.29       21.04      4.27 o
  -6   1   9      361.73      323.35      8.00 o
  -5   1   9      909.29      910.36     16.22 o
  -4   1   9       73.78       94.65      3.32 o
  -3   1   9     3378.48     3281.36     39.83 o
  -2   1   9      634.72      639.00      9.00 o
  -1   1   9      543.63      497.43      6.86 o
   0   1   9     6582.57     6543.84     75.24 o
   1   1   9     2778.10     2713.47     30.30 o
   2   1   9     2957.79     2954.00     35.63 o
   3   1   9    10929.83    10899.68    118.44 o
   4   1   9     1250.90     1241.60     15.52 o
   5   1   9     2600.62     2616.83     31.79 o
   6   1   9     2086.06     2095.02     26.95 o
   7   1   9       18.10       29.78      3.04 o
   8   1   9      600.00      603.86     10.74 o
   9   1   9      658.77      675.85     12.10 o
  10   1   9        4.92        7.60      4.09 o
  11   1   9      156.99      158.68      6.35 o
  -7   2   9       24.23       39.91      5.90 o
  -6   2   9      469.92      422.93     10.62 o
  -5   2   9      496.55      507.50      9.70 o
  -4   2   9       37.88       27.77      2.72 o
  -3   2   9     1948.87     1893.77     25.47 o
  -2   2   9      471.65      495.14      7.30 o
  -1   2   9      484.43      462.82      6.15 o
   0   2   9    10040.23    10016.73    117.00 o
   1   2   9     3307.70     3357.69     38.85 o
   2   2   9     1598.56     1589.19     19.41 o
   3   2   9     8888.16     8744.70    104.18 o
   4   2   9      966.30      976.08     11.19 o
   5   2   9     3431.44     3415.50     40.86 o
   6   2   9     2086.97     2117.28     26.07 o
   7   2   9      167.33      149.78      3.94 o
   8   2   9      760.82      744.91     11.96 o
   9   2   9      898.21      909.74     15.23 o
  10   2   9       27.18       32.12      3.73 o
  11   2   9      337.48      350.46      8.47 o
  -6   3   9      364.41      324.20     17.96 o
  -5   3   9      459.51      476.64     12.69 o
  -4   3   9       20.17       13.50      3.85 o
  -3   3   9     2045.37     2035.70     31.37 o
  -2   3   9     2028.83     2039.12     31.27 o
  -1   3   9      385.36      377.14      6.60 o
   0   3   9     3849.83     3784.28     51.31 o
   1   3   9     3912.77     3836.71     49.67 o
   2   3   9     2261.44     2263.42     28.73 o
   3   3   9     5488.18     5261.28     63.16 o
   4   3   9       47.77       54.41      3.82 o
   5   3   9     4311.71     4286.45     51.35 o
   6   3   9     3980.82     4007.38     44.23 o
   7   3   9       62.36       71.22      3.36 o
   8   3   9      961.64      989.56     13.43 o
   9   3   9      901.43      919.59     13.42 o
  10   3   9        2.34        9.48      3.66 o
  11   3   9      115.91      132.60      6.02 o
  -6   4   9      151.88      133.99      8.39 o
  -5   4   9      409.72      434.05     12.14 o
  -4   4   9        4.24       11.97      3.99 o
  -3   4   9      948.66      927.62     16.76 o
  -2   4   9     2205.71     2202.22     33.65 o
  -1   4   9      409.40      388.66      6.92 o
   0   4   9     2166.05     2191.35     29.42 o
   1   4   9     2110.58     2116.50     26.02 o
   2   4   9      745.18      795.58     11.98 o
   3   4   9     6176.59     6083.70     76.43 o
   4   4   9     2106.80     1973.90     24.00 o
   5   4   9     2991.89     2975.38     35.86 o
   6   4   9     3818.84     3699.77     42.67 o
   7   4   9       70.13       80.24      2.54 o
   8   4   9      869.22      869.65     12.76 o
   9   4   9      824.18      849.51     13.53 o
  10   4   9        0.12        5.61      3.45 o
  11   4   9      582.14      605.38     12.63 o
  -5   5   9      650.25      661.24     30.94 o
  -4   5   9        1.11       13.42      4.19 o
  -3   5   9     1333.47     1273.49     22.26 o
  -2   5   9     1626.39     1611.89     25.11 o
  -1   5   9       61.76       71.92      3.63 o
   0   5   9     1683.68     1645.84     25.38 o
   1   5   9     2669.99     2619.63     36.99 o
   2   5   9     1167.17     1189.67     17.34 o
   3   5   9     7107.02     7008.75     92.07 o
   4   5   9      213.31      197.05      3.65 o
   5   5   9     1369.25     1369.88     17.83 o
   6   5   9     4140.35     4145.57     49.80 o
   7   5   9      450.30      446.51      6.65 o
   8   5   9     1398.86     1424.88     21.04 o
   9   5   9      876.72      909.44     14.27 o
  10   5   9        0.94        4.63      3.62 o
  11   5   9      296.73      296.48      9.33 o
  -4   6   9       61.44       81.88      7.66 o
  -3   6   9      738.26      709.74     17.08 o
  -2   6   9     1448.75     1465.49     42.61 o
  -1   6   9       13.56       16.37      3.12 o
   0   6   9     3452.40     3484.05     52.69 o
   1   6   9      929.87      897.17     15.69 o
   2   6   9      224.67      239.21      5.44 o
   3   6   9     4846.13     4776.87     67.08 o
   4   6   9     2109.70     2021.44     25.93 o
   5   6   9      549.30      564.09      8.85 o
   6   6   9     3092.46     3113.28     39.59 o
   7   6   9       22.65       37.31      2.55 o
   8   6   9      962.34      969.38     14.01 o
   9   6   9      547.77      584.70      9.99 o
  10   6   9        1.08        5.61      3.68 o
  11   6   9      437.57      451.98     11.85 o
  -4   7   9       53.84       78.22      7.99 o
  -3   7   9      703.11      701.15     17.96 o
  -2   7   9      907.65      929.90     21.09 o
  -1   7   9       37.99       39.46      3.85 o
   0   7   9     2373.07     2306.43     35.37 o
   1   7   9      895.30      857.40     15.25 o
   2   7   9       61.00       67.49      2.84 o
   3   7   9     3858.46     3868.60     58.13 o
   4   7   9      533.36      525.23      7.79 o
   5   7   9     1086.54     1052.09     14.82 o
   6   7   9     1530.66     1620.39     21.16 o
   7   7   9        7.39       19.18      2.27 o
   8   7   9      656.81      660.20     13.72 o
   9   7   9      436.53      453.74     12.44 o
  10   7   9        1.37       11.17      4.05 o
  11   7   9      188.98      186.35      7.66 o
  -3   8   9      332.57      315.76     11.02 o
  -2   8   9      627.82      669.05     16.54 o
  -1   8   9       25.17       20.91      4.70 o
   0   8   9     1679.24     1680.82     28.78 o
   1   8   9     1308.34     1276.15     20.19 o
   2   8   9       41.07       51.12      2.94 o
   3   8   9     2271.44     2302.97     35.06 o
   4   8   9      916.04      920.84     12.53 o
   5   8   9     1159.39     1137.37     14.55 o
   6   8   9     1152.21     1150.86     15.42 o
   7   8   9       54.06       63.00      2.98 o
   8   8   9      541.39      546.11     10.17 o
   9   8   9      880.62      884.32     16.48 o
  10   8   9        1.62       11.80      4.02 o
  11   8   9      232.42      238.46      8.80 o
  -2   9   9      606.29      657.21     21.59 o
  -1   9   9        0.69        1.45      4.97 o
   0   9   9     1080.82     1080.60     21.45 o
   1   9   9     1212.07     1170.46     20.51 o
   2   9   9      168.62      190.88      7.97 o
   3   9   9     2001.00     1994.60     33.04 o
   4   9   9      897.49      873.23     13.31 o
   5   9   9      965.64      963.02     12.60 o
   6   9   9     1605.80     1600.39     22.38 o
   7   9   9      458.87      467.39      7.93 o
   8   9   9      269.37      282.03      6.65 o
   9   9   9      449.11      464.68      9.36 o
  10   9   9        2.65       12.59      4.07 o
  11   9   9      114.22      117.33      6.19 o
  -1  10   9       11.77       20.83      6.73 o
   0  10   9      834.01      849.90     24.02 o
   1  10   9     1007.72      983.62     20.90 o
   2  10   9       49.77       63.62      4.90 o
   3  10   9     1508.53     1512.49     35.01 o
   4  10   9     1220.27     1192.88     21.70 o
   5  10   9      242.48      265.11     12.44 o
   6  10   9     1273.76     1256.08     19.19 o
   7  10   9      143.68      153.85      4.49 o
   8  10   9      348.57      367.61      7.53 o
   9  10   9      624.93      611.93     11.51 o
  10  10   9       24.37       33.02      4.36 o
  11  10   9      300.38      282.08     11.73 o
   0  11   9      568.55      596.24     18.50 o
   1  11   9      436.05      422.07     16.44 o
   2  11   9      107.58      116.77      6.20 o
   3  11   9     1218.06     1212.61     26.04 o
   4  11   9      456.12      440.83     13.71 o
   5  11   9      283.81      311.69     14.34 o
   6  11   9     1580.76     1551.57     27.52 o
   7  11   9      172.41      168.28      5.04 o
   8  11   9      209.60      204.56      5.59 o
   9  11   9      508.59      516.52     12.21 o
  10  11   9       29.44       36.91      5.67 o
   2  12   9       51.28       54.21      4.97 o
   3  12   9      816.95      828.74     24.11 o
   4  12   9      552.66      601.38     22.92 o
   5  12   9       45.67       49.08      8.18 o
   6  12   9     1192.66     1206.96     48.21 o
   7  12   9       95.32       82.80      3.88 o
   8  12   9      136.45      138.92      4.94 o
   9  12   9      396.21      399.56     10.18 o
   5  13   9       37.44       27.87     13.06 o
   6  13   9      558.05      522.85     31.83 o
   7  13   9      134.14      135.60      8.07 o
  -5 -11  10       98.10      116.73     17.86 o
  -4 -11  10     1098.99     1100.12     30.71 o
  -3 -11  10      282.23      286.29     13.86 o
  -2 -11  10      544.04      589.66     19.45 o
  -1 -11  10     1229.30     1298.30     44.40 o
   0 -11  10      113.44      115.05     11.52 o
  -6 -10  10      269.78      254.87     19.01 o
  -5 -10  10       30.38       39.46      6.86 o
  -4 -10  10     1355.34     1376.99     31.68 o
  -3 -10  10      186.06      189.30      9.33 o
  -2 -10  10      617.45      667.75     17.98 o
  -1 -10  10     2115.51     2216.83     57.20 o
   0 -10  10       36.24       36.43      7.19 o
   1 -10  10     1562.93     1661.76     54.64 o
   2 -10  10     1078.61     1086.58     29.30 o
  -7  -9  10      261.29      258.90     15.03 o
  -6  -9  10      131.13      127.27     11.16 o
  -5  -9  10      151.41      171.69      8.54 o
  -4  -9  10     1291.32     1305.06     23.84 o
  -3  -9  10      548.56      570.38     12.35 o
  -2  -9  10     1294.35     1317.33     26.21 o
  -1  -9  10     2963.95     3104.87     57.48 o
   0  -9  10       89.87       81.10      4.88 o
   1  -9  10     1115.38     1151.92     23.11 o
   2  -9  10     1366.53     1365.68     30.57 o
   3  -9  10       11.44        8.30      6.12 o
   4  -9  10     1001.61     1015.79     28.37 o
  -7  -8  10      376.71      390.30     12.75 o
  -6  -8  10      292.83      285.98      8.47 o
  -5  -8  10      177.78      191.63      6.88 o
  -4  -8  10     1407.42     1391.56     32.33 o
  -3  -8  10      473.10      465.12     10.60 o
  -2  -8  10     1877.70     1908.45     32.65 o
  -1  -8  10     1847.23     1935.55     35.60 o
   0  -8  10       11.25       12.09      3.94 o
   1  -8  10     1937.46     1972.53     37.14 o
   2  -8  10     1555.00     1565.49     30.18 o
   3  -8  10        5.07        7.21      3.95 o
   4  -8  10     1428.69     1435.79     25.77 o
   5  -8  10      754.52      762.60     17.34 o
  -7  -7  10      239.36      246.24     13.15 o
  -6  -7  10      232.82      221.78      7.35 o
  -5  -7  10      375.84      396.79     11.10 o
  -4  -7  10     1324.68     1328.09     21.77 o
  -3  -7  10      509.00      515.80     13.16 o
  -2  -7  10     1693.79     1736.36     29.80 o
  -1  -7  10     2113.33     2187.98     42.18 o
   0  -7  10       12.18       15.98      3.84 o
   1  -7  10     1803.11     1844.52     34.82 o
   2  -7  10     2246.10     2266.13     38.46 o
   3  -7  10        0.50        1.07      3.28 o
   4  -7  10     1715.03     1668.80     26.92 o
   5  -7  10      855.86      876.03     15.73 o
   6  -7  10       14.10       10.41      4.90 o
  -8  -6  10        1.07        4.80      5.44 o
  -7  -6  10      436.66      444.61     11.60 o
  -6  -6  10      407.02      410.14      9.98 o
  -5  -6  10      113.55      113.95      4.77 o
  -4  -6  10     1882.31     1864.29     29.48 o
  -3  -6  10      463.59      468.24      9.37 o
  -2  -6  10     1689.70     1731.97     27.40 o
  -1  -6  10     4334.27     4453.40     82.32 o
   0  -6  10       41.19       36.46      2.98 o
   1  -6  10     3287.57     3300.07     54.79 o
   2  -6  10     3567.06     3602.73     59.81 o
   3  -6  10       17.64       25.47      5.87 o
   4  -6  10     1591.52     1558.10     25.18 o
   5  -6  10     1093.94     1083.89     18.73 o
   6  -6  10       60.97       46.90      4.48 o
   7  -6  10     1197.77     1166.32     21.69 o
  -8  -5  10        4.87        4.80      5.42 o
  -7  -5  10      295.02      282.92      9.51 o
  -6  -5  10      513.88      506.81     10.25 o
  -5  -5  10       23.59       27.91      3.62 o
  -4  -5  10     2404.15     2350.79     36.51 o
  -3  -5  10     1502.75     1506.83     24.11 o
  -2  -5  10      387.98      412.00      8.35 o
  -1  -5  10     7612.48     7715.48    133.12 o
   0  -5  10      132.90      129.94      4.21 o
   1  -5  10     2178.63     2242.62     37.84 o
   2  -5  10     3621.36     3634.55     60.22 o
   3  -5  10        5.41       13.45      3.25 o
   4  -5  10     2758.36     2642.12     44.37 o
   5  -5  10     1981.46     1975.66     33.99 o
   6  -5  10       89.90       77.97      4.65 o
   7  -5  10     1157.71     1137.05     21.01 o
  -8  -4  10        0.85       -0.49      5.77 o
  -7  -4  10      250.20      259.73      8.66 o
  -6  -4  10      787.48      821.39     14.62 o
  -5  -4  10       30.83       36.02      3.55 o
  -4  -4  10     1594.53     1578.30     25.22 o
  -3  -4  10     1129.37     1122.79     16.00 o
  -2  -4  10      768.53      783.08     12.47 o
  -1  -4  10     5998.94     5955.71    109.55 o
   0  -4  10      440.45      454.39      8.95 o
   1  -4  10     4042.93     4013.65     61.31 o
   2  -4  10     4113.61     4077.71     67.27 o
   3  -4  10       18.40       26.69      5.58 o
   4  -4  10     2271.70     2208.17     37.31 o
   5  -4  10     1018.47     1034.91     17.38 o
   6  -4  10       19.71       22.07      4.28 o
   7  -4  10      879.84      874.97     16.23 o
   8  -4  10      469.38      470.31     11.67 o
  -8  -3  10        2.59        3.91      5.78 o
  -7  -3  10      153.43      159.44     10.75 o
  -6  -3  10      149.01      159.93      5.43 o
  -5  -3  10       37.44       39.55      3.32 o
  -4  -3  10     1228.61     1163.80     17.74 o
  -3  -3  10     1696.97     1668.58     24.54 o
  -2  -3  10      655.29      655.42      9.98 o
  -1  -3  10     6208.70     6148.89     80.80 o
   0  -3  10      492.42      478.52     10.59 o
   1  -3  10     3743.25     3715.23     53.06 o
   2  -3  10     1216.89     1239.68     19.96 o
   3  -3  10      116.47      109.94      3.82 o
   4  -3  10     3278.94     3178.25     52.67 o
   5  -3  10     1583.08     1608.13     29.38 o
   6  -3  10       33.40       43.58      3.61 o
   7  -3  10     1162.21     1140.17     21.99 o
   8  -3  10      485.11      478.48     11.42 o
   9  -3  10      111.54      118.24      6.44 o
  -7  -2  10      242.79      226.27      7.98 o
  -6  -2  10      253.71      270.28      7.59 o
  -5  -2  10       32.09       33.76      3.26 o
  -4  -2  10     2178.33     2106.63     30.68 o
  -3  -2  10     1291.66     1264.78     18.94 o
  -2  -2  10     1698.28     1683.79     23.11 o
  -1  -2  10     3680.92     3724.93     47.17 o
   0  -2  10      613.04      615.38      8.94 o
   1  -2  10     3860.81     3714.85     50.19 o
   2  -2  10     3985.57     3919.52     52.84 o
   3  -2  10       70.98       87.11      2.85 o
   4  -2  10     2394.40     2353.47     35.55 o
   5  -2  10     1805.52     1813.01     32.80 o
   6  -2  10        6.57       15.87      4.25 o
   7  -2  10     1181.17     1198.98     23.23 o
   8  -2  10      410.00      417.44     10.43 o
   9  -2  10      130.53      130.68      6.37 o
  -7  -1  10      484.35      459.55     11.29 o
  -6  -1  10      227.19      244.98      7.18 o
  -5  -1  10       24.34       19.37      3.47 o
  -4  -1  10     2365.95     2308.72     33.39 o
  -3  -1  10     1664.01     1664.78     22.99 o
  -2  -1  10      555.29      541.39      8.51 o
  -1  -1  10     5065.79     5027.61     63.29 o
   0  -1  10     1015.01      971.80     12.06 o
   1  -1  10     2365.53     2238.54     26.56 o
   2  -1  10     5261.81     4984.39     60.02 o
   3  -1  10      485.96      507.61      8.00 o
   4  -1  10     1795.87     1780.73     24.26 o
   5  -1  10     3633.74     3601.40     50.69 o
   6  -1  10       52.47       56.86      3.42 o
   7  -1  10     1597.21     1598.85     26.91 o
   8  -1  10      716.55      706.60     13.50 o
   9  -1  10      151.94      143.03      6.18 o
  10  -1  10      630.42      629.68     14.10 o
  -7   0  10      344.12      335.32      9.75 o
  -6   0  10      633.46      650.90     13.02 o
  -5   0  10        6.21        8.62      3.29 o
  -4   0  10     1976.92     1932.49     29.61 o
  -3   0  10      983.23     1011.49     14.60 o
  -2   0  10      958.25      940.58     13.50 o
  -1   0  10     6778.02     6691.95     88.55 o
   0   0  10     1378.48     1370.80     15.78 o
   1   0  10     3295.62     3233.12     36.24 o
   2   0  10     8074.11     7624.07     87.89 o
   3   0  10        4.60        6.36      1.60 o
   4   0  10     1345.13     1376.69     18.99 o
   5   0  10     4837.80     4763.65     63.24 o
   6   0  10        7.53       21.16      5.17 o
   7   0  10     2819.84     2795.15     42.75 o
   8   0  10      933.68      931.44     15.53 o
   9   0  10       63.59       58.64      4.27 o
  10   0  10      412.38      417.96     10.76 o
  -7   1  10      261.40      240.98      9.45 o
  -6   1  10      276.07      299.78      8.85 o
  -5   1  10       53.92       41.22      3.59 o
  -4   1  10     1123.99     1118.55     16.78 o
  -3   1  10     1874.48     1903.58     27.01 o
  -2   1  10     1049.61      990.06     13.36 o
  -1   1  10     6323.09     6327.45     75.94 o
   0   1  10      840.61      857.52     11.86 o
   1   1  10     3171.45     3249.07     36.27 o
   2   1  10     6175.01     5918.95     65.43 o
   3   1  10      535.22      508.78      7.38 o
   4   1  10     3515.48     3501.78     42.33 o
   5   1  10     6179.24     6012.80     79.27 o
   6   1  10       57.82       74.63      3.48 o
   7   1  10     1248.27     1212.84     18.21 o
   8   1  10     1221.53     1235.74     19.91 o
   9   1  10       10.30       10.65      3.38 o
  10   1  10      734.93      740.76     15.49 o
  -6   2  10      254.17      270.91     10.98 o
  -5   2  10      104.86       89.75      5.98 o
  -4   2  10     1016.82     1011.12     15.29 o
  -3   2  10     1038.75     1057.53     14.95 o
  -2   2  10     1375.22     1303.83     17.86 o
  -1   2  10     6346.78     6269.47     75.22 o
   0   2  10     1225.98     1237.00     14.97 o
   1   2  10     3594.00     3579.81     41.51 o
   2   2  10     5483.41     5355.84     61.85 o
   3   2  10      271.69      239.77      4.34 o
   4   2  10     1581.60     1653.73     19.41 o
   5   2  10     1373.30     1387.96     16.48 o
   6   2  10      528.04      515.66      8.03 o
   7   2  10     1052.73     1074.30     14.55 o
   8   2  10      819.46      840.73     13.23 o
   9   2  10        9.24        6.62      3.17 o
  10   2  10      501.53      511.22      9.91 o
  11   2  10      113.99      124.61      6.49 o
  -6   3  10      104.25      111.31      9.29 o
  -5   3  10       70.60       63.62      5.76 o
  -4   3  10      928.16      919.23     18.55 o
  -3   3  10     1272.75     1304.48     20.87 o
  -2   3  10      353.02      334.38      7.07 o
  -1   3  10     3540.41     3580.23     50.59 o
   0   3  10      285.36      288.95      5.03 o
   1   3  10     1854.87     1925.35     23.88 o
   2   3  10     3316.77     3272.03     39.93 o
   3   3  10        9.43       10.64      2.16 o
   4   3  10     2871.90     2879.13     36.77 o
   5   3  10     1522.77     1516.34     18.80 o
   6   3  10      158.21      168.98      3.72 o
   7   3  10     1564.08     1529.13     20.04 o
   8   3  10     1409.65     1469.79     20.57 o
   9   3  10        6.03       14.62      3.18 o
  10   3  10      702.30      739.34     13.19 o
  11   3  10      188.30      202.61      7.22 o
  -5   4  10        8.90        8.95      5.34 o
  -4   4  10      779.75      784.75     16.99 o
  -3   4  10      365.04      388.59      8.19 o
  -2   4  10      188.06      178.15      5.11 o
  -1   4  10     4415.42     4358.75     61.37 o
   0   4  10      105.15      107.48      3.32 o
   1   4  10     4004.53     3952.43     48.13 o
   2   4  10     5198.62     5208.86     63.19 o
   3   4  10       40.56       48.36      2.50 o
   4   4  10     2737.20     2693.24     34.45 o
   5   4  10     2760.20     2701.03     32.74 o
   6   4  10      135.43      144.77      3.98 o
   7   4  10     2294.86     2296.02     29.45 o
   8   4  10     1496.03     1504.40     20.95 o
   9   4  10       55.84       53.41      3.46 o
  10   4  10      459.99      467.36      9.32 o
  11   4  10      149.50      162.57      6.33 o
  -5   5  10        2.45        7.48      6.52 o
  -4   5  10      599.02      584.94     14.89 o
  -3   5  10      482.94      508.13     10.66 o
  -2   5  10      294.28      268.93      6.38 o
  -1   5  10     3654.74     3595.42     50.89 o
   0   5  10      207.48      212.58      5.24 o
   1   5  10     2407.55     2433.26     34.56 o
   2   5  10     5248.18     5193.82     80.25 o
   3   5  10      355.91      324.05      5.63 o
   4   5  10     2558.05     2498.42     40.45 o
   5   5  10     4556.46     4466.40     59.54 o
   6   5  10        8.07       10.47      2.00 o
   7   5  10     2265.81     2215.49     28.55 o
   8   5  10     1579.49     1617.88     23.72 o
   9   5  10       66.18       63.98      3.55 o
  10   5  10      750.33      781.80     13.91 o
  11   5  10      206.81      236.45      8.81 o
  -4   6  10      641.21      629.84     24.78 o
  -3   6  10      246.76      249.27      9.47 o
  -2   6  10      408.34      397.77     11.30 o
  -1   6  10     2422.42     2375.27     43.06 o
   0   6  10     1027.53      989.64     17.58 o
   1   6  10     1618.01     1591.74     26.87 o
   2   6  10     2464.55     2389.34     36.47 o
   3   6  10      204.91      189.78      4.59 o
   4   6  10     2581.72     2629.22     35.67 o
   5   6  10     2126.41     2015.49     29.30 o
   6   6  10       33.85       44.76      2.89 o
   7   6  10     1475.51     1466.37     19.48 o
   8   6  10     1275.32     1303.20     20.84 o
   9   6  10       60.69       65.42      3.60 o
  10   6  10      595.79      622.43     20.00 o
  11   6  10      105.69      118.66      6.57 o
  -3   7  10      386.79      419.73     16.03 o
  -2   7  10       95.17       84.70      6.01 o
  -1   7  10     1151.67     1120.00     24.70 o
   0   7  10      532.05      527.07     10.67 o
   1   7  10     1366.22     1346.07     23.02 o
   2   7  10     1186.39     1194.85     20.56 o
   3   7  10       77.90       73.07      3.80 o
   4   7  10     1855.33     1917.64     27.70 o
   5   7  10     2089.29     2085.06     30.80 o
   6   7  10       25.02       29.83      2.60 o
   7   7  10     1146.00     1169.95     17.05 o
   8   7  10      910.12      925.49     16.00 o
   9   7  10       49.00       49.94      4.15 o
  10   7  10      740.90      741.70     14.66 o
  11   7  10      140.51      149.90      7.50 o
  -2   8  10      142.12      118.58      7.02 o
  -1   8  10      933.77      927.39     23.16 o
   0   8  10      304.05      292.14      8.22 o
   1   8  10      703.09      717.61     12.41 o
   2   8  10     1465.93     1430.52     24.38 o
   3   8  10       62.87       61.83      2.97 o
   4   8  10      977.08     1015.00     15.39 o
   5   8  10     1113.24     1104.90     15.91 o
   6   8  10        2.50        9.57      3.08 o
   7   8  10      685.00      700.76     12.42 o
   8   8  10      738.55      748.15     14.68 o
   9   8  10       18.59       26.18      4.51 o
  10   8  10      591.07      592.35     14.02 o
  11   8  10       85.61      108.72      7.21 o
  -1   9  10      632.72      622.95     15.99 o
   0   9  10      257.63      270.07      8.14 o
   1   9  10      400.43      404.81      8.76 o
   2   9  10     1871.97     1883.88     29.11 o
   3   9  10       18.90       21.79      2.84 o
   4   9  10      410.83      417.81      8.69 o
   5   9  10     1267.68     1266.74     17.22 o
   6   9  10       37.00       40.45      2.91 o
   7   9  10      698.64      747.12     12.46 o
   8   9  10      755.68      776.74     15.81 o
   9   9  10        2.97        5.34      3.95 o
  10   9  10      571.03      574.44     13.72 o
  11   9  10       90.61      107.53      7.25 o
   0  10  10      292.59      283.79      9.77 o
   1  10  10      362.04      375.80     11.11 o
   2  10  10     1471.22     1435.38     24.80 o
   3  10  10       19.16       17.05      2.77 o
   4  10  10      230.69      250.88      8.30 o
   5  10  10      809.98      825.27     13.54 o
   6  10  10       17.08       23.63      3.61 o
   7  10  10      673.84      659.28     11.18 o
   8  10  10      516.05      550.44     11.93 o
   9  10  10       36.52       44.17      4.30 o
  10  10  10      490.52      508.32     12.76 o
   1  11  10      198.30      196.22      7.70 o
   2  11  10      759.05      775.90     16.59 o
   3  11  10      135.04      131.65      4.79 o
   4  11  10      372.89      396.19     14.75 o
   5  11  10      818.08      796.36     15.41 o
   6  11  10       33.05       31.97      2.65 o
   7  11  10      662.72      667.23     11.24 o
   8  11  10      394.94      395.84      8.29 o
   9  11  10        0.29        5.16      3.83 o
  10  11  10      396.74      410.61     17.91 o
   3  12  10       72.54       67.33      5.71 o
   4  12  10      457.74      482.17     17.09 o
   5  12  10      436.63      435.81     16.48 o
   6  12  10      125.92      125.90     12.16 o
   7  12  10      302.81      300.31      9.41 o
   8  12  10      366.95      375.05      8.34 o
  -3 -11  11      665.74      739.87     26.21 o
  -2 -11  11      816.31      832.67     29.54 o
  -1 -11  11       15.10       28.74     12.19 o
  -5 -10  11      675.26      735.87     28.17 o
  -4 -10  11       82.96       75.98     11.19 o
  -3 -10  11      907.75      949.19     23.70 o
  -2 -10  11     1462.20     1572.47     35.62 o
  -1 -10  11        3.10       -0.32      6.96 o
   0 -10  11     1139.59     1187.08     33.11 o
   1 -10  11      319.58      332.55     14.58 o
   2 -10  11      153.53      151.09      9.88 o
  -6  -9  11      325.03      333.64     24.41 o
  -5  -9  11     1160.19     1202.71     27.19 o
  -4  -9  11      127.27      119.81      6.43 o
  -3  -9  11     1202.36     1280.41     25.88 o
  -2  -9  11     1696.44     1748.54     33.85 o
  -1  -9  11       37.57       40.30      4.65 o
   0  -9  11     2064.69     2124.56     40.06 o
   1  -9  11      707.41      711.39     17.78 o
   2  -9  11      170.41      160.43      8.44 o
   3  -9  11     1169.15     1156.85     31.44 o
  -6  -8  11      154.08      157.50      8.39 o
  -5  -8  11     1065.71     1083.60     20.62 o
  -4  -8  11      119.86      124.42      6.36 o
  -3  -8  11      846.73      889.43     18.85 o
  -2  -8  11     1791.57     1819.66     31.38 o
  -1  -8  11       24.39       23.79      3.90 o
   0  -8  11     1929.07     2028.89     43.19 o
   1  -8  11     1005.47      995.30     20.44 o
   2  -8  11       93.84       94.13      6.89 o
   3  -8  11     1761.55     1776.44     40.75 o
   4  -8  11      312.18      314.35     11.16 o
  -7  -7  11      121.37      130.89      7.26 o
  -6  -7  11      146.23      154.67      7.09 o
  -5  -7  11     1128.85     1135.38     21.30 o
  -4  -7  11        6.92       12.11      4.14 o
  -3  -7  11      938.03      971.22     18.51 o
  -2  -7  11     1592.15     1610.21     30.23 o
  -1  -7  11       62.16       71.36      4.37 o
   0  -7  11     3021.11     3153.97     79.76 o
   1  -7  11     2743.27     2831.93     67.36 o
   2  -7  11      227.72      216.68      6.77 o
   3  -7  11     1868.90     1906.31     42.30 o
   4  -7  11      464.36      459.58     10.08 o
   5  -7  11      284.70      258.03      8.25 o
   6  -7  11      590.27      564.45     54.08 o
  -7  -6  11       74.64       78.38      6.41 o
  -6  -6  11      138.43      139.38      6.79 o
  -5  -6  11      767.56      756.35     13.88 o
  -4  -6  11       12.59       12.77      3.76 o
  -3  -6  11     1792.45     1811.82     28.83 o
  -2  -6  11     2635.97     2646.80     44.20 o
  -1  -6  11       40.73       37.50      3.77 o
   0  -6  11     3799.14     3900.48     73.61 o
   1  -6  11     3037.49     3103.07     51.85 o
   2  -6  11       63.38       62.99      4.84 o
   3  -6  11     2507.27     2520.31     42.77 o
   4  -6  11     1196.38     1175.00     19.65 o
   5  -6  11      565.60      541.38     13.40 o
   6  -6  11     1166.55     1101.30     20.43 o
  -7  -5  11      160.27      166.88      7.22 o
  -6  -5  11      335.71      326.01      8.83 o
  -5  -5  11     1623.42     1598.45     25.91 o
  -4  -5  11       83.21       80.27      4.30 o
  -3  -5  11     2412.83     2456.56     38.34 o
  -2  -5  11     3634.78     3606.48     59.84 o
  -1  -5  11      233.21      231.58      5.84 o
   0  -5  11     4860.08     4999.71    104.48 o
   1  -5  11     1838.38     1888.19     32.28 o
   2  -5  11      485.54      464.60      9.85 o
   3  -5  11     3222.37     3193.84     53.29 o
   4  -5  11      712.25      730.67     14.30 o
   5  -5  11      536.42      480.53     12.22 o
   6  -5  11     1898.79     1834.59     29.51 o
   7  -5  11      191.22      195.33      7.13 o
  -7  -4  11      144.68      146.08      7.27 o
  -6  -4  11      156.03      148.03      6.02 o
  -5  -4  11     1400.00     1403.92     23.02 o
  -4  -4  11      820.41      791.79     14.05 o
  -3  -4  11     2032.65     2026.91     31.82 o
  -2  -4  11     3158.08     3147.19     56.32 o
  -1  -4  11       20.22       21.82      2.82 o
   0  -4  11     4276.16     4318.31     95.10 o
   1  -4  11     1493.87     1495.29     33.97 o
   2  -4  11      919.76      897.06     16.41 o
   3  -4  11     6533.43     6549.66    107.42 o
   4  -4  11     2374.14     2310.07     39.08 o
   5  -4  11      441.64      429.13      9.75 o
   6  -4  11     2179.51     2052.45     35.27 o
   7  -4  11      369.18      362.39      9.23 o
   8  -4  11      147.63      130.78      6.49 o
  -7  -3  11      300.09      332.75     15.46 o
  -6  -3  11       49.83       49.42      4.75 o
  -5  -3  11     1765.17     1744.73     27.92 o
  -4  -3  11      342.84      342.04      7.10 o
  -3  -3  11     1435.32     1390.74     19.58 o
  -2  -3  11     2619.90     2621.62     37.42 o
  -1  -3  11      147.38      137.83      4.35 o
   0  -3  11     5548.48     5522.59     90.94 o
   1  -3  11     4666.71     4661.63     88.93 o
   2  -3  11      692.21      695.29     12.03 o
   3  -3  11     3884.19     3875.50     59.04 o
   4  -3  11     1796.44     1675.98     28.84 o
   5  -3  11       89.74       90.11      4.35 o
   6  -3  11     1718.37     1732.63     29.26 o
   7  -3  11      369.49      365.64      9.73 o
   8  -3  11      524.82      515.33     12.05 o
   9  -3  11      772.00      785.80     38.83 o
  -7  -2  11      158.87      173.26     20.04 o
  -6  -2  11       23.04       22.60      5.12 o
  -5  -2  11      738.34      718.69     12.16 o
  -4  -2  11      420.36      424.70      8.08 o
  -3  -2  11      897.57      873.75     13.80 o
  -2  -2  11     3314.43     3312.98     46.87 o
  -1  -2  11       28.25       30.60      2.99 o
   0  -2  11     2641.20     2682.17     38.16 o
   1  -2  11     5877.42     5766.22     87.36 o
   2  -2  11       97.27       97.45      4.34 o
   3  -2  11     2347.68     2416.68     34.79 o
   4  -2  11     1871.09     1821.01     28.49 o
   5  -2  11      190.57      214.71      6.45 o
   6  -2  11     2295.12     2235.10     36.99 o
   7  -2  11      511.98      516.26     10.65 o
   8  -2  11      429.79      397.09     10.99 o
   9  -2  11      735.30      742.21     15.84 o
  -7  -1  11      170.47      201.44      9.72 o
  -6  -1  11       27.90       28.61      5.41 o
  -5  -1  11      895.12      891.24     16.62 o
  -4  -1  11      217.68      231.89      6.53 o
  -3  -1  11     1069.17     1048.35     16.13 o
  -2  -1  11     3131.93     3090.83     43.83 o
  -1  -1  11       70.14       91.70      2.86 o
   0  -1  11     3417.50     3422.65     43.49 o
   1  -1  11     3722.09     3710.05     50.04 o
   2  -1  11       42.47       36.86      2.33 o
   3  -1  11     2799.16     2841.48     38.61 o
   4  -1  11      770.33      775.24     12.73 o
   5  -1  11      985.04      945.05     15.47 o
   6  -1  11     3527.31     3374.48     59.57 o
   7  -1  11      261.62      267.69      6.86 o
   8  -1  11      601.12      586.66     11.68 o
   9  -1  11      722.47      717.88     16.83 o
  10  -1  11      119.17      130.66     11.32 o
  -6   0  11       77.54       62.32      5.15 o
  -5   0  11      827.38      812.32     14.30 o
  -4   0  11      172.51      188.03      6.18 o
  -3   0  11     1265.16     1203.68     19.55 o
  -2   0  11     3191.25     3212.52     49.17 o
  -1   0  11      380.79      394.18      6.72 o
   0   0  11     2752.78     2836.29     36.46 o
   1   0  11     3597.66     3575.27     45.55 o
   2   0  11       64.62       65.99      2.57 o
   3   0  11     8593.40     8381.54    111.50 o
   4   0  11     1141.05     1129.92     16.75 o
   5   0  11      837.60      823.30     12.08 o
   6   0  11     4354.17     4225.40     63.54 o
   7   0  11      664.82      708.86     12.27 o
   8   0  11      274.67      255.13      6.93 o
   9   0  11      852.72      894.64     17.89 o
  10   0  11       25.76       26.05      4.96 o
  -6   1  11      128.56      106.29      8.55 o
  -5   1  11     1132.94     1142.40     22.32 o
  -4   1  11      290.30      330.62      8.00 o
  -3   1  11      768.36      737.95     12.56 o
  -2   1  11     3760.81     3765.01     50.80 o
  -1   1  11      478.56      486.86      7.87 o
   0   1  11     4280.44     4271.77     57.27 o
   1   1  11     2575.41     2614.53     30.77 o
   2   1  11      201.81      219.04      3.94 o
   3   1  11     7050.42     6849.03     85.56 o
   4   1  11     2497.63     2471.35     34.96 o
   5   1  11      251.27      248.90      4.98 o
   6   1  11     2930.10     2879.69     38.69 o
   7   1  11      807.90      799.49     12.70 o
   8   1  11      376.53      378.76      7.92 o
   9   1  11      700.32      689.70     13.23 o
  10   1  11        7.56       12.61      4.47 o
  -6   2  11       22.69       29.02      6.69 o
  -5   2  11      833.07      855.13     33.81 o
  -4   2  11      412.38      447.27     13.68 o
  -3   2  11      378.66      359.00      8.43 o
  -2   2  11     2490.29     2530.20     35.97 o
  -1   2  11       35.60       39.44      2.76 o
   0   2  11     2320.10     2394.55     30.95 o
   1   2  11     3597.46     3610.57     42.11 o
   2   2  11       31.80       22.05      1.65 o
   3   2  11     4643.34     4588.33     57.58 o
   4   2  11     4806.44     4754.39     57.22 o
   5   2  11       24.86       31.33      2.07 o
   6   2  11      992.86      985.94     13.23 o
   7   2  11      826.52      842.09     11.15 o
   8   2  11      520.63      510.04      9.04 o
   9   2  11      873.90      911.97     16.09 o
  10   2  11       18.70       23.11      4.97 o
  11   2  11      296.15      299.67     10.67 o
  -5   3  11      616.39      639.38     18.51 o
  -4   3  11      232.25      270.96      9.79 o
  -3   3  11      574.58      568.74     11.43 o
  -2   3  11     1635.97     1624.31     25.50 o
  -1   3  11       46.32       46.38      3.13 o
   0   3  11     2358.21     2353.91     33.73 o
   1   3  11     4716.67     4604.43     58.85 o
   2   3  11       58.96       50.65      2.47 o
   3   3  11     1289.07     1308.98     17.23 o
   4   3  11     1872.63     1803.73     23.55 o
   5   3  11       65.68       69.31      3.31 o
   6   3  11     1169.74     1135.56     17.18 o
   7   3  11     1429.70     1421.12     18.81 o
   8   3  11      641.87      640.61     10.72 o
   9   3  11     1553.51     1582.43     25.00 o
  10   3  11      158.59      176.09      6.20 o
  11   3  11       30.97       40.82      4.99 o
  -5   4  11      338.17      355.56     13.53 o
  -4   4  11      170.06      188.84     11.44 o
  -3   4  11      568.01      546.36     11.32 o
  -2   4  11     1617.81     1682.25     26.39 o
  -1   4  11      219.07      231.22      5.73 o
   0   4  11     2477.72     2470.34     35.33 o
   1   4  11     2642.99     2587.56     34.71 o
   2   4  11       40.92       38.56      1.97 o
   3   4  11     1318.03     1340.30     17.60 o
   4   4  11     2723.64     2680.96     34.41 o
   5   4  11       16.64       24.11      2.76 o
   6   4  11     3272.89     3220.24     43.48 o
   7   4  11     1596.80     1590.21     22.22 o
   8   4  11      127.73      130.14      3.73 o
   9   4  11      859.54      879.56     14.02 o
  10   4  11       95.69      111.67      4.64 o
  11   4  11       98.48      111.48      5.76 o
  -4   5  11      158.14      192.46      9.90 o
  -3   5  11      781.55      744.20     17.58 o
  -2   5  11     1443.34     1414.60     24.40 o
  -1   5  11      112.48      117.31      4.98 o
   0   5  11     1886.30     1810.29     28.11 o
   1   5  11     2241.73     2162.03     31.00 o
   2   5  11        8.03       13.52      3.15 o
   3   5  11     2967.61     2941.29     39.38 o
   4   5  11     1587.50     1550.98     21.36 o
   5   5  11      249.62      255.18      5.57 o
   6   5  11     3127.17     3076.20     41.62 o
   7   5  11      782.20      774.95     16.67 o
   8   5  11       20.66       31.19      3.20 o
   9   5  11      825.22      848.16     14.83 o
  10   5  11       18.53       22.91      4.59 o
  11   5  11       92.04      112.06     12.07 o
  -3   6  11      375.23      352.60     13.15 o
  -2   6  11     1258.16     1262.95     27.83 o
  -1   6  11       78.80       85.62      5.13 o
   0   6  11     1369.39     1347.80     23.31 o
   1   6  11     1903.30     1878.44     31.56 o
   2   6  11       91.51      114.73      7.19 o
   3   6  11     3371.67     3392.23     48.16 o
   4   6  11     2624.31     2506.75     35.97 o
   5   6  11      111.42      114.38      3.89 o
   6   6  11     2408.82     2402.69     34.93 o
   7   6  11      532.92      529.59      9.52 o
   8   6  11       54.51       55.83      3.92 o
   9   6  11     1007.52     1031.57     19.01 o
  10   6  11       39.85       40.31      6.38 o
  11   6  11      263.57      272.13     29.63 o
  -3   7  11      211.40      220.47     11.22 o
  -2   7  11      858.56      900.89     21.12 o
  -1   7  11       12.09        7.58      5.08 o
   0   7  11      741.42      746.16     14.07 o
   1   7  11     2281.35     2268.07     37.87 o
   2   7  11      131.35      139.98      4.89 o
   3   7  11     2977.61     2942.72     41.99 o
   4   7  11     1630.94     1592.51     23.42 o
   5   7  11       51.74       62.05      3.26 o
   6   7  11     1548.53     1573.10     26.40 o
   7   7  11      860.88      861.82     13.12 o
   8   7  11      131.67      137.66      4.79 o
   9   7  11      832.40      853.37     18.36 o
  10   7  11      187.30      198.87      7.91 o
  11   7  11       31.08       34.57      9.89 o
  -2   8  11      540.73      550.68     14.88 o
  -1   8  11       30.05       30.19      5.48 o
   0   8  11      681.26      676.81     16.60 o
   1   8  11     1620.18     1577.71     27.03 o
   2   8  11        8.00       14.75      3.25 o
   3   8  11     1412.91     1451.47     22.83 o
   4   8  11     1578.79     1595.85     23.55 o
   5   8  11        3.51        6.98      2.70 o
   6   8  11     1017.75     1044.95     16.44 o
   7   8  11      567.71      575.62     12.19 o
   8   8  11      193.96      203.72      6.26 o
   9   8  11      813.09      788.31     17.69 o
  10   8  11      366.25      389.54     11.08 o
  11   8  11      109.94      124.26     12.25 o
  -1   9  11       31.01       38.45      5.98 o
   0   9  11      551.63      550.76     14.41 o
   1   9  11      889.25      879.69     18.02 o
   2   9  11       22.79       19.26      3.14 o
   3   9  11     1017.43     1052.45     18.63 o
   4   9  11      311.11      296.85      6.22 o
   5   9  11       41.53       54.81      3.19 o
   6   9  11     1574.65     1593.83     32.77 o
   7   9  11      710.29      685.01     11.75 o
   8   9  11      234.51      246.75      6.90 o
   9   9  11      579.83      584.29     13.74 o
  10   9  11      177.22      190.45      7.87 o
   1  10  11      447.60      439.69     17.67 o
   2  10  11       21.39       18.17      4.90 o
   3  10  11      961.87      995.88     21.34 o
   4  10  11      585.36      589.25     15.31 o
   5  10  11       65.11       78.79      5.51 o
   6  10  11     1281.26     1290.02     19.98 o
   7  10  11      389.77      387.41      7.87 o
   8  10  11      101.23      107.02      4.89 o
   9  10  11      497.50      523.75     11.56 o
  10  10  11       22.06       32.20      5.79 o
   2  11  11        2.51        5.51      3.62 o
   3  11  11      635.90      649.66     20.09 o
   4  11  11      395.23      391.42     11.80 o
   5  11  11       60.86       76.07      6.10 o
   6  11  11      626.15      655.98     11.66 o
   7  11  11      336.67      335.66      7.01 o
   8  11  11      168.84      179.55      5.36 o
   9  11  11      400.52      429.32     10.14 o
   4  12  11      619.12      608.01     31.04 o
   5  12  11       45.63       46.98      5.01 o
   6  12  11      305.49      318.91     13.19 o
   7  12  11      177.80      183.27      5.39 o
  -4 -10  12      675.53      709.70     36.20 o
  -3 -10  12      484.38      512.77     18.42 o
  -2 -10  12       77.41       79.18      8.70 o
  -1 -10  12     1070.63     1198.14     42.07 o
   0 -10  12      117.49      114.84     14.59 o
  -5  -9  12        1.92        5.42      7.16 o
  -4  -9  12      803.55      853.69     20.73 o
  -3  -9  12      538.43      554.34     13.81 o
  -2  -9  12      288.00      314.43      9.73 o
  -1  -9  12      994.87     1063.73     25.00 o
   0  -9  12      414.07      418.39     12.47 o
   1  -9  12      302.32      298.26      9.48 o
   2  -9  12      944.35      984.36     27.60 o
   3  -9  12      166.72      167.30     13.45 o
  -6  -8  12      525.73      541.70     23.47 o
  -5  -8  12        0.30       -0.16      5.01 o
  -4  -8  12      935.67      994.51     19.34 o
  -3  -8  12      431.20      426.55     11.32 o
  -2  -8  12      171.48      204.23      8.57 o
  -1  -8  12     1588.00     1669.83     36.23 o
   0  -8  12      502.64      508.16     12.46 o
   1  -8  12      779.65      783.05     17.01 o
   2  -8  12     1042.69     1027.59     21.34 o
   3  -8  12       70.54       77.42      6.38 o
   4  -8  12      505.42      511.76     14.66 o
  -6  -7  12      291.91      296.81      9.77 o
  -5  -7  12        9.90       11.45      5.01 o
  -4  -7  12     1037.53     1087.16     20.66 o
  -3  -7  12     1032.84     1030.50     19.13 o
  -2  -7  12       90.80      103.99      5.18 o
  -1  -7  12     2159.71     2255.49     45.70 o
   0  -7  12     1176.07     1195.05     30.11 o
   1  -7  12      245.50      263.37      8.46 o
   2  -7  12     1942.44     1950.85     37.06 o
   3  -7  12       97.67       85.85      5.75 o
   4  -7  12      747.04      729.60     16.21 o
   5  -7  12     1081.71     1058.82     19.89 o
  -6  -6  12      463.65      482.35     14.49 o
  -5  -6  12       15.90       12.19      4.78 o
  -4  -6  12      958.28      980.98     17.14 o
  -3  -6  12     1081.97     1079.33     19.70 o
  -2  -6  12       19.25       29.94      4.07 o
  -1  -6  12     2848.36     2918.96     58.41 o
   0  -6  12     1261.35     1324.31     38.54 o
   1  -6  12      933.11      954.46     19.66 o
   2  -6  12     3320.27     3375.76     61.34 o
   3  -6  12      218.93      221.98      7.10 o
   4  -6  12      599.17      585.90     12.63 o
   5  -6  12     1233.54     1230.81     22.32 o
   6  -6  12        3.10        2.10      4.80 o
  -6  -5  12      303.14      294.16      9.74 o
  -5  -5  12        1.71        6.19      4.44 o
  -4  -5  12     1113.78     1115.10     18.93 o
  -3  -5  12     1877.98     1861.85     29.58 o
  -2  -5  12      142.39      147.17      5.84 o
  -1  -5  12     3055.69     3107.47     70.22 o
   0  -5  12     1677.28     1698.46     35.58 o
   1  -5  12      556.87      570.48     15.02 o
   2  -5  12     3717.24     3791.11     63.38 o
   3  -5  12      362.67      350.57      8.70 o
   4  -5  12     1267.60     1215.20     26.19 o
   5  -5  12     1467.91     1422.08     25.36 o
   6  -5  12        2.72        0.26      4.34 o
   7  -5  12      577.80      536.56     12.26 o
  -6  -4  12      653.23      641.14     15.13 o
  -5  -4  12        0.63       -2.52      4.23 o
  -4  -4  12     1338.91     1335.89     24.28 o
  -3  -4  12     1611.16     1615.83     25.98 o
  -2  -4  12      455.13      447.16      9.75 o
  -1  -4  12     3085.23     3104.44     70.19 o
   0  -4  12     1172.15     1177.69     25.68 o
   1  -4  12     1564.23     1552.90     40.33 o
   2  -4  12     5107.47     4977.09     82.49 o
   3  -4  12      995.35     1007.92     18.45 o
   4  -4  12     1562.04     1505.54     26.41 o
   5  -4  12     1870.78     1815.09     31.49 o
   6  -4  12       71.70       81.15      5.32 o
   7  -4  12      770.56      764.38     16.73 o
   8  -4  12      291.23      283.32     12.28 o
  -6  -3  12      612.83      611.72     15.81 o
  -5  -3  12       10.50       16.23      4.31 o
  -4  -3  12     1375.78     1366.15     24.61 o
  -3  -3  12     1367.80     1377.90     23.25 o
  -2  -3  12      280.43      280.58      6.81 o
  -1  -3  12     3533.51     3416.62     56.73 o
   0  -3  12     2003.06     1934.68     30.10 o
   1  -3  12      254.05      260.04      6.76 o
   2  -3  12     5893.29     5780.56     87.58 o
   3  -3  12     1539.85     1464.54     23.50 o
   4  -3  12     1361.59     1293.36     22.87 o
   5  -3  12     2585.99     2418.76     40.83 o
   6  -3  12      170.27      183.22      6.95 o
   7  -3  12     1041.35      976.58     21.44 o
   8  -3  12      554.16      544.11     14.14 o
  -6  -2  12      618.30      603.73     19.81 o
  -5  -2  12       47.88       52.39      4.63 o
  -4  -2  12     1182.23     1160.52     19.55 o
  -3  -2  12     1093.88     1101.58     19.79 o
  -2  -2  12      114.49      113.66      4.14 o
  -1  -2  12     3857.36     3807.67     58.13 o
   0  -2  12     2124.01     2073.13     32.33 o
   1  -2  12      199.42      213.88      5.13 o
   2  -2  12     5893.66     5714.01     80.89 o
   3  -2  12     1211.51     1142.93     18.64 o
   4  -2  12     1148.84     1144.67     18.71 o
   5  -2  12     3806.87     3707.07     65.43 o
   6  -2  12      107.45      105.26      4.99 o
   7  -2  12     1130.23     1059.73     19.00 o
   8  -2  12      746.29      723.54     16.89 o
   9  -2  12        1.05        0.70      5.43 o
  -6  -1  12      330.87      326.89     10.77 o
  -5  -1  12        8.60       20.15      4.69 o
  -4  -1  12      991.13      935.07     18.67 o
  -3  -1  12     1459.04     1491.12     25.94 o
  -2  -1  12       25.76       29.28      3.22 o
  -1  -1  12     3549.87     3518.75     50.27 o
   0  -1  12     2127.56     2133.62     29.17 o
   1  -1  12      241.24      246.08      5.20 o
   2  -1  12     5008.19     4914.54     66.01 o
   3  -1  12     1617.32     1489.41     22.10 o
   4  -1  12     2674.82     2630.50     37.91 o
   5  -1  12     5893.45     5748.77    100.31 o
   6  -1  12      185.87      212.88      6.63 o
   7  -1  12     1017.91      980.41     17.56 o
   8  -1  12     1273.16     1268.57     22.18 o
   9  -1  12        6.59        6.29      5.11 o
  -6   0  12      369.01      357.60     12.92 o
  -5   0  12       43.56       52.13      4.81 o
  -4   0  12      732.83      725.54     13.82 o
  -3   0  12     1562.88     1522.11     25.66 o
  -2   0  12       51.20       47.51      3.05 o
  -1   0  12     2941.50     2911.38     41.76 o
   0   0  12     1914.88     1981.72     25.91 o
   1   0  12     1144.68     1115.77     15.16 o
   2   0  12     6082.09     5952.46     79.69 o
   3   0  12     2015.99     1963.54     27.14 o
   4   0  12     2473.01     2451.77     34.88 o
   5   0  12     3193.02     3160.53     47.37 o
   6   0  12      158.07      164.82      5.25 o
   7   0  12      888.11      839.96     15.23 o
   8   0  12      983.35      994.77     17.88 o
   9   0  12        0.53        1.82      4.31 o
  10   0  12      371.12      371.64     11.21 o
  -5   1  12       32.99       44.35      6.26 o
  -4   1  12      614.21      572.28     11.58 o
  -3   1  12     1343.38     1356.63     23.17 o
  -2   1  12        6.06        6.59      2.75 o
  -1   1  12     2152.69     2229.19     30.57 o
   0   1  12     1947.74     1951.22     25.48 o
   1   1  12      878.72      856.14     11.95 o
   2   1  12     3899.62     3918.59     49.94 o
   3   1  12     1674.28     1601.27     22.33 o
   4   1  12     3221.32     3214.20     45.28 o
   5   1  12     3185.33     3182.98     42.76 o
   6   1  12       42.32       55.71      2.91 o
   7   1  12     1264.89     1264.59     20.40 o
   8   1  12     1281.90     1282.14     22.14 o
   9   1  12       13.10       10.75      3.77 o
  10   1  12      484.58      482.49     13.32 o
  -5   2  12       43.84       60.60      6.99 o
  -4   2  12      399.93      379.98     10.19 o
  -3   2  12      758.48      813.68     15.25 o
  -2   2  12       50.09       44.89      3.77 o
  -1   2  12     2450.61     2452.76     37.51 o
   0   2  12     2048.31     2046.09     29.98 o
   1   2  12      880.67      852.73     12.63 o
   2   2  12     6132.91     6069.16     77.41 o
   3   2  12     1127.84     1101.26     15.96 o
   4   2  12     1057.95     1056.74     15.70 o
   5   2  12     3642.03     3649.24     48.70 o
   6   2  12      148.67      145.27      3.84 o
   7   2  12     1544.83     1524.09     22.61 o
   8   2  12     1122.94     1143.15     20.45 o
   9   2  12        4.90       14.09      4.06 o
  10   2  12      337.31      343.17     10.92 o
  -5   3  12       40.09       54.66      9.94 o
  -4   3  12      390.03      365.69     11.77 o
  -3   3  12     1141.98     1185.64     20.92 o
  -2   3  12        0.07        2.31      3.27 o
  -1   3  12     2225.48     2228.21     34.27 o
   0   3  12     2054.45     2056.29     31.59 o
   1   3  12       25.02       27.82      3.16 o
   2   3  12     3564.80     3563.76     47.49 o
   3   3  12     2736.21     2715.66     33.57 o
   4   3  12      491.92      481.80      8.22 o
   5   3  12     6716.57     6632.91     93.21 o
   6   3  12       50.71       56.90      3.14 o
   7   3  12     1261.37     1257.95     18.13 o
   8   3  12     1311.79     1331.53     21.70 o
   9   3  12       25.59       36.51      4.16 o
  10   3  12      448.37      460.70     11.73 o
  -4   4  12      449.70      414.78     13.98 o
  -3   4  12      736.59      771.40     17.56 o
  -2   4  12       13.64       17.71      3.54 o
  -1   4  12      972.12      936.34     15.55 o
   0   4  12     2318.33     2298.80     35.16 o
   1   4  12       75.97       74.98      2.96 o
   2   4  12     3333.54     3302.53     40.59 o
   3   4  12     1461.17     1414.77     18.93 o
   4   4  12      385.00      398.64      7.20 o
   5   4  12     3965.55     3971.50     53.38 o
   6   4  12      194.78      200.57      5.10 o
   7   4  12     1260.49     1233.05     17.78 o
   8   4  12      874.27      882.38     13.36 o
   9   4  12        8.98       16.91      3.62 o
  10   4  12      231.16      226.25      7.32 o
  11   4  12      199.79      231.45     15.09 o
  -3   5  12      696.17      727.83     20.73 o
  -2   5  12       45.71       60.24      5.23 o
  -1   5  12      583.54      567.98     12.65 o
   0   5  12      845.45      853.19     17.21 o
   1   5  12       34.37       48.51      4.15 o
   2   5  12     1895.40     1888.64     27.52 o
   3   5  12     1685.78     1648.24     24.25 o
   4   5  12      941.12      971.67     15.10 o
   5   5  12     4019.96     4022.45     57.54 o
   6   5  12      423.16      420.14      9.21 o
   7   5  12      855.95      839.59     14.25 o
   8   5  12      531.03      534.02      9.67 o
   9   5  12       21.59       25.74      3.89 o
  10   5  12      310.87      305.33      8.88 o
  11   5  12       98.23       95.57      8.46 o
  -3   6  12      301.11      348.73     17.85 o
  -2   6  12       25.90       17.53      5.51 o
  -1   6  12      946.42      915.45     18.59 o
   0   6  12      701.16      689.88     14.53 o
   1   6  12      160.25      155.64      5.45 o
   2   6  12     2657.65     2654.98     40.68 o
   3   6  12     1637.38     1598.00     23.57 o
   4   6  12      470.50      472.66      8.57 o
   5   6  12     1644.45     1658.21     24.73 o
   6   6  12      299.96      293.70      6.60 o
   7   6  12      919.69      938.99     15.28 o
   8   6  12      292.25      282.56      9.24 o
   9   6  12        2.03        7.68      4.13 o
  10   6  12      140.56      143.83     11.65 o
  11   6  12      159.81      184.34     13.27 o
  -2   7  12        0.60       -2.48      5.58 o
  -1   7  12      846.86      846.88     19.94 o
   0   7  12      799.68      819.04     16.82 o
   1   7  12        2.91        5.48      3.49 o
   2   7  12     2197.92     2173.97     36.39 o
   3   7  12     1196.76     1160.80     17.66 o
   4   7  12      398.28      407.46      7.85 o
   5   7  12     1731.65     1704.26     29.64 o
   6   7  12      380.27      361.84      7.47 o
   7   7  12      405.78      424.11      8.49 o
   8   7  12      831.04      848.43     20.90 o
   9   7  12       43.58       46.32      5.23 o
  10   7  12      162.09      174.92      7.68 o
  11   7  12      209.78      226.96     27.88 o
  -1   8  12      782.42      796.44     21.29 o
   0   8  12      868.77      865.09     20.15 o
   1   8  12       14.60       19.27      3.86 o
   2   8  12     1381.32     1357.53     23.60 o
   3   8  12      723.04      683.50     11.38 o
   4   8  12       91.79      112.78      3.99 o
   5   8  12     1684.12     1696.79     25.09 o
   6   8  12      354.33      350.44      7.31 o
   7   8  12      519.29      553.41     10.88 o
   8   8  12      855.32      849.75     15.48 o
   9   8  12        7.96       16.39      4.99 o
  10   8  12       45.22       61.11      6.68 o
   0   9  12      460.72      465.70     13.27 o
   1   9  12        3.72        4.79      4.26 o
   2   9  12      834.77      878.77     16.35 o
   3   9  12      941.15      937.03     15.97 o
   4   9  12      320.02      346.67      7.15 o
   5   9  12     2166.10     2237.49     32.56 o
   6   9  12      319.70      300.31      7.00 o
   7   9  12      310.30      326.20      7.35 o
   8   9  12      852.69      880.95     16.46 o
   9   9  12       87.12      103.07      6.27 o
  10   9  12       69.73       78.84      6.61 o
   1  10  12       49.55       60.49      8.73 o
   2  10  12      700.54      739.93     15.85 o
   3  10  12      652.17      625.95     11.37 o
   4  10  12      243.73      276.35      9.74 o
   5  10  12     1229.83     1245.11     19.80 o
   6  10  12      214.79      210.95      5.94 o
   7  10  12      278.97      292.91      6.85 o
   8  10  12      454.97      467.87     10.05 o
   9  10  12       19.66       23.84      4.95 o
   3  11  12      495.31      477.83     12.61 o
   4  11  12      123.49      131.42      5.04 o
   5  11  12      973.19     1006.79     26.88 o
   6  11  12       93.92       99.54      4.13 o
   7  11  12      234.29      261.94      6.41 o
   8  11  12      221.68      228.89      6.20 o
  -3  -9  13      193.47      212.44      9.06 o
  -2  -9  13      857.41      898.81     22.24 o
  -1  -9  13      128.88      138.55      8.41 o
   0  -9  13      569.83      594.64     18.35 o
   1  -9  13     1221.90     1272.47     28.56 o
  -4  -8  13      106.10      105.19      8.16 o
  -3  -8  13      137.54      168.85     10.54 o
  -2  -8  13      926.75      975.31     20.51 o
  -1  -8  13      215.48      227.83     12.33 o
   0  -8  13      475.07      496.43     12.44 o
   1  -8  13     1763.19     1824.62     35.17 o
   2  -8  13       25.26       30.00      5.72 o
   3  -8  13      786.88      784.96     19.49 o
  -5  -7  13      489.04      519.75     15.37 o
  -4  -7  13      274.15      268.92     11.61 o
  -3  -7  13      136.78      152.56      8.89 o
  -2  -7  13     1321.42     1337.51     26.60 o
  -1  -7  13      324.43      310.35     11.34 o
   0  -7  13      840.43      880.06     28.32 o
   1  -7  13     1572.94     1663.03     48.77 o
   2  -7  13       11.17        5.59      4.59 o
   3  -7  13      772.48      764.97     18.91 o
   4  -7  13      870.03      861.58     21.05 o
  -5  -6  13      393.58      398.22     13.03 o
  -4  -6  13      385.57      376.88     11.71 o
  -3  -6  13      170.62      172.77      7.16 o
  -2  -6  13     1717.24     1720.23     33.08 o
  -1  -6  13      287.71      287.57      8.88 o
   0  -6  13     1367.31     1429.24     32.36 o
   1  -6  13     1739.33     1800.63     39.44 o
   2  -6  13      123.91      116.59      7.93 o
   3  -6  13     1652.79     1667.42     29.32 o
   4  -6  13      982.45      974.47     18.65 o
   5  -6  13       11.45        7.02      4.67 o
  -6  -5  13       40.61       47.18      9.89 o
  -5  -5  13      602.75      609.62     14.77 o
  -4  -5  13      333.21      343.11      9.38 o
  -3  -5  13      406.14      406.20     10.80 o
  -2  -5  13     2397.29     2323.24     43.67 o
  -1  -5  13      346.56      310.10      8.90 o
   0  -5  13     1585.80     1629.64     57.24 o
   1  -5  13     2825.50     2861.30     75.01 o
   2  -5  13       51.03       48.08      6.75 o
   3  -5  13     1704.37     1719.96     30.09 o
   4  -5  13      784.51      786.88     15.57 o
   5  -5  13       10.78        0.31      4.66 o
   6  -5  13     1136.52     1118.79     22.90 o
  -6  -4  13       68.30       67.26      8.16 o
  -5  -4  13      486.21      470.02     12.30 o
  -4  -4  13      305.91      316.06      9.67 o
  -3  -4  13      236.24      253.28      9.49 o
  -2  -4  13     2578.12     2538.98     47.29 o
  -1  -4  13      781.60      750.44     16.76 o
   0  -4  13      913.88      954.42     33.23 o
   1  -4  13     2653.16     2693.50     70.05 o
   2  -4  13       51.52       51.04      3.58 o
   3  -4  13     1592.39     1581.27     33.37 o
   4  -4  13     1731.40     1723.35     30.12 o
   5  -4  13       48.61       37.82      4.52 o
   6  -4  13     1131.88     1116.02     22.55 o
   7  -4  13      751.72      753.76     16.78 o
  -6  -3  13       99.53       91.67      7.68 o
  -5  -3  13      712.20      723.15     17.65 o
  -4  -3  13      361.23      394.46     10.53 o
  -3  -3  13      125.60      131.16      5.88 o
  -2  -3  13     1715.27     1678.91     32.42 o
  -1  -3  13      613.36      609.07     22.24 o
   0  -3  13     1018.83     1004.63     20.42 o
   1  -3  13     3311.86     3337.78     73.82 o
   2  -3  13       13.59       14.94      3.63 o
   3  -3  13     2167.31     2148.48     33.75 o
   4  -3  13     2519.13     2465.21     41.75 o
   5  -3  13        7.18        4.80      3.82 o
   6  -3  13     1002.35      927.21     16.27 o
   7  -3  13      435.90      447.04     11.44 o
   8  -3  13      146.96      128.93      7.14 o
  -6  -2  13       43.29       43.04     19.16 o
  -5  -2  13      403.53      402.97     13.26 o
  -4  -2  13      291.18      301.97      8.75 o
  -3  -2  13      113.29      109.84      4.60 o
  -2  -2  13     1625.98     1623.42     25.86 o
  -1  -2  13     1025.93      987.72     16.46 o
   0  -2  13     1516.96     1484.02     25.76 o
   1  -2  13     5323.22     5181.92     78.72 o
   2  -2  13      590.66      574.73     10.60 o
   3  -2  13     3256.36     3101.92     47.73 o
   4  -2  13     4026.02     3909.17     64.67 o
   5  -2  13        7.72        7.46      3.46 o
   6  -2  13     1329.05     1265.38     24.08 o
   7  -2  13      571.12      580.51     11.92 o
   8  -2  13       38.57       34.35      5.38 o
  -5  -1  13      584.72      577.96     12.92 o
  -4  -1  13      323.43      326.02      9.13 o
  -3  -1  13       74.85       59.94      4.47 o
  -2  -1  13     2132.02     2122.94     33.25 o
  -1  -1  13     1733.65     1702.40     25.20 o
   0  -1  13     1995.99     1934.18     26.67 o
   1  -1  13     6361.86     6095.20     85.93 o
   2  -1  13      669.39      605.36     10.25 o
   3  -1  13     2616.22     2535.16     36.75 o
   4  -1  13     3036.15     2940.36     45.21 o
   5  -1  13       20.72       25.82      3.65 o
   6  -1  13     2166.23     2115.29     38.29 o
   7  -1  13      598.55      620.59     12.26 o
   8  -1  13       99.63       94.00      5.40 o
   9  -1  13      629.02      641.86     15.50 o
  -5   0  13      287.65      291.87     10.07 o
  -4   0  13      415.47      439.18      9.91 o
  -3   0  13       80.62       74.97      4.18 o
  -2   0  13     2314.85     2308.36     37.79 o
  -1   0  13     1151.53     1152.24     16.55 o
   0   0  13      734.62      734.87     11.15 o
   1   0  13     5027.26     4816.90     61.39 o
   2   0  13      866.28      800.87     12.13 o
   3   0  13     2338.97     2232.04     32.42 o
   4   0  13     3530.28     3470.04     49.62 o
   5   0  13       21.91       20.07      2.89 o
   6   0  13     2174.21     2140.50     38.51 o
   7   0  13     1100.96     1092.55     19.30 o
   8   0  13       16.14       18.26      4.64 o
   9   0  13      841.86      842.08     17.28 o
  -5   1  13      413.09      405.87     14.06 o
  -4   1  13      242.00      258.73      9.54 o
  -3   1  13       65.71       58.67      4.89 o
  -2   1  13     1617.17     1583.62     24.66 o
  -1   1  13      956.94      960.11     15.60 o
   0   1  13      731.11      742.30     11.50 o
   1   1  13     4158.22     4091.98     52.22 o
   2   1  13       24.16       20.64      3.01 o
   3   1  13     2027.90     1975.81     27.36 o
   4   1  13     2563.63     2543.45     36.24 o
   5   1  13        1.08        1.89      2.50 o
   6   1  13     2470.29     2494.29     38.21 o
   7   1  13     1836.45     1818.61     30.43 o
   8   1  13       80.03       83.36      4.30 o
   9   1  13      627.85      638.41     15.80 o
  10   1  13      186.90      203.51      8.82 o
  -4   2  13      278.04      293.85     10.12 o
  -3   2  13       73.48       65.42      5.11 o
  -2   2  13     1435.70     1473.94     25.16 o
  -1   2  13      622.30      667.42     11.91 o
   0   2  13      471.56      475.61      9.12 o
   1   2  13     3575.93     3497.74     47.51 o
   2   2  13      138.82      129.58      4.87 o
   3   2  13     3110.27     3014.32     43.76 o
   4   2  13     4535.24     4427.99     66.57 o
   5   2  13      153.22      149.30      4.73 o
   6   2  13     2278.48     2204.86     32.24 o
   7   2  13     2064.52     2059.33     34.69 o
   8   2  13        3.17       10.67      5.23 o
   9   2  13      581.06      591.90     13.46 o
  10   2  13      185.17      189.63     10.54 o
  -4   3  13      266.06      279.41     11.75 o
  -3   3  13       18.51        3.33      4.57 o
  -2   3  13      997.54      973.37     17.53 o
  -1   3  13      976.87      982.46     16.31 o
   0   3  13     1012.24      987.04     16.20 o
   1   3  13     4179.14     4109.14     57.87 o
   2   3  13      496.23      494.79     10.08 o
   3   3  13     2702.70     2627.12     36.04 o
   4   3  13     3884.47     3792.46     57.15 o
   5   3  13      244.21      235.00      5.95 o
   6   3  13     2053.84     2008.62     29.46 o
   7   3  13      753.70      756.79     12.48 o
   8   3  13      106.93      115.37      4.73 o
   9   3  13      842.73      864.89     16.49 o
  10   3  13      373.05      417.71     12.63 o
  -3   4  13        5.58        2.23      5.43 o
  -2   4  13      946.88      927.71     18.63 o
  -1   4  13      993.47      991.80     16.49 o
   0   4  13      345.00      345.77      7.37 o
   1   4  13     3891.30     3889.08     58.49 o
   2   4  13     1475.15     1393.24     20.57 o
   3   4  13     2444.13     2417.51     31.67 o
   4   4  13     2879.60     2839.68     40.61 o
   5   4  13        5.01       12.25      4.37 o
   6   4  13     2266.37     2229.08     32.51 o
   7   4  13     1076.99     1077.52     16.85 o
   8   4  13      101.31       91.77      4.06 o
   9   4  13     1450.98     1503.61     24.52 o
  10   4  13      415.32      457.76     10.74 o
  -3   5  13        2.48       21.54     16.11 o
  -2   5  13      567.61      580.72     15.24 o
  -1   5  13      853.66      854.26     17.71 o
   0   5  13      189.27      192.19      7.00 o
   1   5  13     3090.47     3069.85     55.18 o
   2   5  13      662.47      623.40     11.33 o
   3   5  13     1658.71     1638.59     25.98 o
   4   5  13     2334.36     2293.19     35.62 o
   5   5  13       74.31       73.19      4.21 o
   6   5  13     1950.34     1929.77     33.10 o
   7   5  13     1476.78     1469.83     25.91 o
   8   5  13       26.24       25.18      4.05 o
   9   5  13      668.27      672.95     19.02 o
  10   5  13      391.31      436.28     21.75 o
  -2   6  13      414.99      431.11     14.93 o
  -1   6  13      663.03      664.92     14.75 o
   0   6  13       44.61       39.08      4.92 o
   1   6  13     2083.37     2036.43     37.45 o
   2   6  13      465.80      446.80      9.03 o
   3   6  13     1004.44     1021.75     17.01 o
   4   6  13     2127.14     2104.77     32.91 o
   5   6  13        7.81        2.19      3.54 o
   6   6  13      756.51      762.15     13.74 o
   7   6  13     1566.24     1520.67     24.93 o
   8   6  13        2.02        3.56      3.96 o
   9   6  13      320.99      323.67      8.33 o
  10   6  13      129.59      137.77     10.00 o
  -1   7  13      382.77      388.36     10.64 o
   0   7  13       76.20       81.24      5.63 o
   1   7  13     1124.10     1102.47     21.70 o
   2   7  13      235.90      237.24      6.84 o
   3   7  13      571.30      589.27     11.04 o
   4   7  13     1590.43     1592.89     23.81 o
   5   7  13       33.21       21.80      3.58 o
   6   7  13      717.57      721.65     16.83 o
   7   7  13      752.06      760.39     13.07 o
   8   7  13       16.87       18.39      4.14 o
   9   7  13      353.89      350.40     10.33 o
  10   7  13      109.91      134.93      8.26 o
   0   8  13       45.77       45.20      5.54 o
   1   8  13      966.33      962.13     19.46 o
   2   8  13      360.29      367.48      8.97 o
   3   8  13      719.48      763.03     13.58 o
   4   8  13     1769.90     1777.51     26.27 o
   5   8  13      138.89      117.75      4.68 o
   6   8  13      691.74      737.22     13.19 o
   7   8  13      557.96      559.96     14.11 o
   8   8  13        0.03        5.28      6.20 o
   9   8  13      716.98      728.45     22.08 o
  10   8  13      133.28      141.01      8.15 o
   1   9  13     1082.60     1093.85     21.83 o
   2   9  13      285.39      289.59      8.02 o
   3   9  13      402.76      428.64      9.16 o
   4   9  13     1213.79     1236.09     18.94 o
   5   9  13      137.67      121.85      4.54 o
   6   9  13      627.50      662.44     18.23 o
   7   9  13      502.50      535.38     11.46 o
   8   9  13        0.32        2.75      4.08 o
   9   9  13      679.65      712.54     15.28 o
   3  10  13      170.06      184.72      6.13 o
   4  10  13     1074.09     1094.48     20.27 o
   5  10  13       31.21       29.01      3.72 o
   6  10  13      493.22      525.88     15.18 o
   7  10  13      474.03      503.13     10.11 o
   8  10  13       20.72       30.89      4.52 o
   5  11  13       13.62        6.28      5.29 o
   6  11  13      241.30      255.65      7.52 o
   7  11  13      418.04      427.73     14.96 o
  -3  -8  14      569.65      589.66     18.78 o
  -2  -8  14       84.04       62.93      7.19 o
  -1  -8  14      716.30      738.98     21.78 o
   0  -8  14     1003.01     1032.83     23.81 o
   1  -8  14        4.26       12.50      8.92 o
   2  -8  14     1604.65     1670.79     36.28 o
  -4  -7  14      168.63      191.65     14.18 o
  -3  -7  14      744.85      752.71     22.17 o
  -2  -7  14       59.29       51.33      5.82 o
  -1  -7  14      774.33      809.88     25.32 o
   0  -7  14     1590.34     1637.24     31.84 o
   1  -7  14       84.78       91.04      8.29 o
   2  -7  14     1404.34     1410.93     31.22 o
   3  -7  14      980.46     1007.26     24.64 o
   4  -7  14      126.38      126.58      9.30 o
  -4  -6  14      308.30      309.37     12.60 o
  -3  -6  14      829.48      849.21     20.32 o
  -2  -6  14       36.77       31.45      5.04 o
  -1  -6  14      891.72      916.11     19.41 o
   0  -6  14     1239.49     1243.23     31.64 o
   1  -6  14       15.17       10.19      4.56 o
   2  -6  14     1600.15     1613.49     45.17 o
   3  -6  14     1184.33     1177.18     35.75 o
   4  -6  14      313.66      295.47      9.94 o
   5  -6  14     1503.11     1520.20     29.99 o
  -5  -5  14       66.85       75.68      6.73 o
  -4  -5  14      425.91      423.96     12.64 o
  -3  -5  14     1043.98     1025.73     23.49 o
  -2  -5  14        3.28        1.12      4.43 o
  -1  -5  14      910.63      901.27     20.36 o
   0  -5  14     1664.28     1651.75     50.57 o
   1  -5  14       30.91       23.87      4.56 o
   2  -5  14     1748.94     1761.71     45.44 o
   3  -5  14     1573.24     1641.95     32.90 o
   4  -5  14      311.15      301.54      9.33 o
   5  -5  14     1405.33     1412.85     27.88 o
   6  -5  14      382.20      374.53     11.14 o
  -5  -4  14       35.49       33.56      6.58 o
  -4  -4  14      520.22      513.11     14.41 o
  -3  -4  14      862.43      878.03     20.44 o
  -2  -4  14       41.75       38.74      4.75 o
  -1  -4  14      930.72      935.64     19.27 o
   0  -4  14     1355.67     1370.42     42.24 o
   1  -4  14       17.51       12.89      3.62 o
   2  -4  14     1859.08     1900.21     33.95 o
   3  -4  14     1272.48     1297.67     23.34 o
   4  -4  14      118.08      109.97      5.45 o
   5  -4  14     1826.44     1820.57     34.63 o
   6  -4  14      257.10      247.55      8.79 o
   7  -4  14      304.35      290.21     11.57 o
  -5  -3  14       47.32       47.28      6.77 o
  -4  -3  14      328.65      328.96     11.96 o
  -3  -3  14      956.59      981.77     20.26 o
  -2  -3  14       72.47       72.12      4.84 o
  -1  -3  14      917.43      937.90     19.04 o
   0  -3  14     1655.47     1667.78     38.66 o
   1  -3  14       21.77       26.58      3.34 o
   2  -3  14     2686.82     2674.38     41.69 o
   3  -3  14     1542.35     1551.99     27.25 o
   4  -3  14      134.36      130.80      5.40 o
   5  -3  14     2470.21     2450.44     41.69 o
   6  -3  14      299.79      279.65      8.93 o
   7  -3  14      286.87      261.54     12.12 o
  -5  -2  14       84.27       90.47      9.72 o
  -4  -2  14      266.32      264.95     10.41 o
  -3  -2  14      955.66      982.42     17.77 o
  -2  -2  14       84.71       89.60      4.17 o
  -1  -2  14     1753.48     1726.37     30.81 o
   0  -2  14     2209.35     2194.16     34.38 o
   1  -2  14       27.15       20.46      3.14 o
   2  -2  14     3087.02     3074.13     47.54 o
   3  -2  14     2474.20     2520.70     39.29 o
   4  -2  14       49.64       44.63      3.95 o
   5  -2  14     2200.70     2201.50     37.56 o
   6  -2  14      347.30      341.01      8.79 o
   7  -2  14      205.48      211.35     10.13 o
   8  -2  14      705.84      688.42     16.54 o
  -5  -1  14      120.10      134.46      6.85 o
  -4  -1  14      367.08      336.64      9.53 o
  -3  -1  14     1211.70     1176.13     20.62 o
  -2  -1  14       76.47       82.62      3.95 o
  -1  -1  14     1438.18     1432.04     23.25 o
   0  -1  14     3441.60     3333.59     47.80 o
   1  -1  14      136.41      127.77      4.46 o
   2  -1  14     2832.53     2797.19     43.34 o
   3  -1  14     1838.24     1832.94     28.99 o
   4  -1  14      504.74      476.12      9.42 o
   5  -1  14     1682.29     1674.85     29.01 o
   6  -1  14      545.11      541.03     12.05 o
   7  -1  14      418.01      398.65      9.31 o
   8  -1  14      935.73      917.45     18.53 o
  -4   0  14      263.80      249.26      9.06 o
  -3   0  14     1177.96     1171.31     20.61 o
  -2   0  14      166.76      169.93      5.69 o
  -1   0  14     1438.67     1439.39     22.62 o
   0   0  14     2560.73     2496.95     34.07 o
   1   0  14       28.73       29.90      2.76 o
   2   0  14     2711.62     2724.85     39.40 o
   3   0  14     1654.72     1656.95     24.64 o
   4   0  14      351.41      343.64      7.05 o
   5   0  14     2396.30     2427.39     37.75 o
   6   0  14      853.71      840.01     16.50 o
   7   0  14      433.53      441.58     10.31 o
   8   0  14      470.93      441.24     10.80 o
   9   0  14       27.95       30.70      4.78 o
  -4   1  14      211.14      178.24      8.09 o
  -3   1  14     1095.75     1129.44     22.26 o
  -2   1  14      115.63      116.78      5.59 o
  -1   1  14      828.03      806.88     13.81 o
   0   1  14     1888.58     1834.93     28.46 o
   1   1  14      107.85       98.59      3.46 o
   2   1  14     2549.96     2558.29     37.15 o
   3   1  14     2414.16     2395.70     33.01 o
   4   1  14      117.53      113.49      3.88 o
   5   1  14     3278.88     3257.97     48.88 o
   6   1  14     1105.85     1103.21     20.77 o
   7   1  14      341.70      342.55      8.57 o
   8   1  14      887.01      874.59     17.92 o
   9   1  14       51.65       61.88      6.18 o
  -4   2  14      124.05      112.49      7.07 o
  -3   2  14      695.80      705.30     15.15 o
  -2   2  14       86.74       88.42      5.44 o
  -1   2  14      570.14      528.81     10.84 o
   0   2  14     1531.31     1552.74     24.37 o
   1   2  14       45.00       45.43      4.28 o
   2   2  14     2712.34     2664.13     36.65 o
   3   2  14     2928.84     2850.33     41.58 o
   4   2  14        2.92       -2.93      2.93 o
   5   2  14     2639.47     2676.24     41.09 o
   6   2  14      883.31      874.48     16.00 o
   7   2  14      142.09      145.55      5.58 o
   8   2  14      914.65      914.06     18.48 o
   9   2  14       44.02       51.92      6.08 o
  10   2  14      108.66      120.21     17.42 o
  -3   3  14      556.54      579.79     18.38 o
  -2   3  14      101.24      106.15      5.58 o
  -1   3  14      635.72      614.44     12.20 o
   0   3  14     1717.80     1707.84     26.75 o
   1   3  14       52.18       50.22      3.27 o
   2   3  14     1912.32     1873.79     27.28 o
   3   3  14     2879.39     2832.05     41.30 o
   4   3  14       21.73       16.56      3.03 o
   5   3  14     2601.88     2558.60     39.25 o
   6   3  14     1086.88     1065.64     16.75 o
   7   3  14      334.48      333.60      7.65 o
   8   3  14     1545.95     1533.49     24.97 o
   9   3  14      121.42      124.32      6.03 o
  10   3  14      193.29      199.15      8.95 o
  -3   4  14      644.59      658.33     16.61 o
  -2   4  14       43.17       47.14      5.28 o
  -1   4  14      965.20      922.33     18.55 o
   0   4  14     1852.82     1818.35     30.70 o
   1   4  14       28.42       33.55      4.32 o
   2   4  14     2075.11     2033.86     31.52 o
   3   4  14     2672.03     2534.40     39.61 o
   4   4  14      116.79      115.16      4.68 o
   5   4  14     1923.85     1931.58     30.01 o
   6   4  14      740.64      711.09     12.94 o
   7   4  14      403.18      389.33      7.95 o
   8   4  14     1388.58     1420.21     23.34 o
   9   4  14      222.90      242.99      8.61 o
  10   4  14      205.57      223.35      9.33 o
  -2   5  14      222.98      237.94      9.88 o
  -1   5  14      517.91      519.34     12.53 o
   0   5  14     1811.71     1832.05     34.22 o
   1   5  14      135.99      136.90      6.18 o
   2   5  14     1391.13     1402.98     24.43 o
   3   5  14     1477.64     1446.90     25.17 o
   4   5  14      242.70      232.32      7.78 o
   5   5  14     2363.16     2333.75     52.81 o
   6   5  14     1201.44     1205.64     25.53 o
   7   5  14      106.61      121.25      5.84 o
   8   5  14     1766.83     1783.76     29.14 o
   9   5  14      495.53      542.53     13.66 o
  10   5  14      152.83      173.43     15.21 o
  -1   6  14      283.10      280.22      9.55 o
   0   6  14     1023.17      994.53     20.28 o
   1   6  14       23.66       23.82      4.75 o
   2   6  14     1319.25     1296.86     22.82 o
   3   6  14     1084.25     1034.36     18.70 o
   4   6  14        0.34       -3.45      3.45 o
   5   6  14     1774.19     1798.43     38.93 o
   6   6  14     1181.66     1203.60     23.88 o
   7   6  14       18.54       20.93      4.50 o
   8   6  14      913.98      896.52     16.24 o
   9   6  14      174.07      199.23     11.97 o
  10   6  14      101.44      104.89      9.65 o
   0   7  14      631.34      641.04     14.80 o
   1   7  14       61.69       60.69      5.48 o
   2   7  14      778.19      786.46     15.22 o
   3   7  14     1419.47     1435.62     23.25 o
   4   7  14       13.39        5.45      3.68 o
   5   7  14     1598.84     1622.45     28.15 o
   6   7  14      786.46      808.46     21.34 o
   7   7  14       10.27        8.18      4.22 o
   8   7  14      875.50      893.41     22.23 o
   9   7  14      305.75      320.97      9.71 o
  10   7  14      215.79      231.65     45.96 o
   1   8  14       37.28       34.97      5.34 o
   2   8  14      607.41      625.74     14.11 o
   3   8  14     1129.37     1125.25     19.00 o
   4   8  14       35.43       27.68      4.12 o
   5   8  14      736.91      745.84     14.67 o
   6   8  14      586.75      600.84     12.58 o
   7   8  14      161.55      174.71      7.27 o
   8   8  14      706.58      720.90     17.76 o
   9   8  14      158.15      166.39     11.98 o
   2   9  14      303.67      307.72      9.66 o
   3   9  14      901.98      924.57     16.28 o
   4   9  14        1.65        4.52      3.97 o
   5   9  14      828.78      877.73     15.63 o
   6   9  14      463.89      463.73     13.92 o
   7   9  14      161.25      183.42      8.64 o
   8   9  14      679.47      748.89     15.98 o
   4  10  14        0.47        6.24      4.36 o
   5  10  14      532.73      559.97     12.44 o
   6  10  14      426.63      441.63     15.11 o
   7  10  14       90.72      107.91      5.69 o
  -2  -7  15     1152.30     1185.46     27.02 o
  -1  -7  15      606.50      613.97     16.42 o
   0  -7  15      277.46      292.86     10.45 o
   1  -7  15     1445.69     1538.08     42.06 o
   2  -7  15      503.67      498.69     14.35 o
  -3  -6  15        0.36       -0.72      6.47 o
  -2  -6  15     1026.74     1036.30     27.86 o
  -1  -6  15      796.73      817.78     19.90 o
   0  -6  15       99.32      104.85      7.61 o
   1  -6  15     1867.16     1963.08     51.21 o
   2  -6  15      723.54      737.53     18.40 o
   3  -6  15      425.25      439.90     17.49 o
   4  -6  15     1415.40     1412.40     34.37 o
  -4  -5  15      421.80      439.86     13.29 o
  -3  -5  15        0.70       -3.73      5.28 o
  -2  -5  15      926.69      895.60     21.13 o
  -1  -5  15      726.77      727.89     17.79 o
   0  -5  15      105.67      117.58      6.16 o
   1  -5  15     1431.68     1423.79     40.87 o
   2  -5  15      450.19      439.45     20.51 o
   3  -5  15      303.11      299.10      9.39 o
   4  -5  15     1739.07     1756.74     33.85 o
   5  -5  15      108.50      103.10      6.49 o
  -4  -4  15      292.03      300.23     11.85 o
  -3  -4  15        3.61        7.32      5.09 o
  -2  -4  15      721.01      705.17     18.77 o
  -1  -4  15      862.22      866.11     24.23 o
   0  -4  15       62.88       61.33      4.97 o
   1  -4  15     1920.86     1944.69     34.26 o
   2  -4  15      857.34      833.71     16.98 o
   3  -4  15      392.08      397.31      9.86 o
   4  -4  15     1816.70     1779.33     33.93 o
   5  -4  15      125.19      134.08      6.64 o
   6  -4  15      479.67      471.67     12.40 o
  -4  -3  15      531.65      540.03     16.06 o
  -3  -3  15        1.40        1.22      5.56 o
  -2  -3  15     1015.00      999.02     22.75 o
  -1  -3  15     1079.65     1105.62     31.76 o
   0  -3  15       96.96       98.69      4.42 o
   1  -3  15     1664.66     1695.17     27.22 o
   2  -3  15      801.93      804.26     14.35 o
   3  -3  15      468.81      456.39     10.40 o
   4  -3  15     2153.75     2160.98     37.32 o
   5  -3  15      299.21      308.42      9.33 o
   6  -3  15      812.95      801.34     17.43 o
   7  -3  15      708.72      700.91     16.99 o
  -4  -2  15      633.54      636.86     15.30 o
  -3  -2  15        2.09        8.12      4.65 o
  -2  -2  15      931.04      949.48     16.27 o
  -1  -2  15     1032.49     1061.12     21.82 o
   0  -2  15      133.77      126.35      6.71 o
   1  -2  15     2089.37     2100.98     33.15 o
   2  -2  15     1254.48     1256.00     21.73 o
   3  -2  15      477.46      478.38      9.72 o
   4  -2  15     2514.20     2466.62     42.02 o
   5  -2  15      503.05      516.69     11.39 o
   6  -2  15      778.01      792.19     16.78 o
   7  -2  15     1144.12     1167.54     21.52 o
  -4  -1  15      710.63      725.64     19.81 o
  -3  -1  15        8.12       15.68      3.95 o
  -2  -1  15     1314.50     1280.31     20.60 o
  -1  -1  15      764.35      810.32     13.28 o
   0  -1  15      283.39      279.09      6.93 o
   1  -1  15     2215.48     2260.12     35.41 o
   2  -1  15      676.72      678.44     12.50 o
   3  -1  15      410.47      402.06      9.86 o
   4  -1  15     2067.33     2102.52     33.14 o
   5  -1  15      433.02      427.93      9.77 o
   6  -1  15      641.23      618.14     12.68 o
   7  -1  15     1272.91     1264.10     22.85 o
   8  -1  15        3.47        4.03      4.66 o
  -4   0  15      543.41      545.25     20.63 o
  -3   0  15       34.99       36.06      5.61 o
  -2   0  15     1450.11     1482.63     25.67 o
  -1   0  15      822.68      862.08     14.56 o
   0   0  15      221.91      222.11      5.72 o
   1   0  15     2302.40     2312.00     36.11 o
   2   0  15      843.15      862.48     14.80 o
   3   0  15      236.79      225.70      6.13 o
   4   0  15     2434.31     2434.52     38.01 o
   5   0  15      430.14      426.93      9.50 o
   6   0  15      563.91      527.00     12.08 o
   7   0  15     1585.84     1588.50     32.52 o
   8   0  15       23.71       27.57      6.03 o
  -3   1  15        0.27        4.36      5.46 o
  -2   1  15     1302.09     1325.00     25.35 o
  -1   1  15      957.44      949.13     17.27 o
   0   1  15      123.88      113.63      4.89 o
   1   1  15     1995.53     2006.42     29.66 o
   2   1  15      713.26      710.44     12.86 o
   3   1  15      244.11      254.68      6.68 o
   4   1  15     1993.46     1975.49     31.44 o
   5   1  15      548.33      547.22     13.23 o
   6   1  15      546.00      537.89     13.23 o
   7   1  15      998.84      990.70     21.89 o
   8   1  15       19.95       34.44      5.72 o
   9   1  15      210.77      216.44      9.37 o
  -3   2  15       19.92       33.75      6.02 o
  -2   2  15      982.88     1001.54     20.12 o
  -1   2  15      857.62      848.65     17.23 o
   0   2  15       32.47       32.27      3.64 o
   1   2  15     1493.88     1490.22     23.54 o
   2   2  15     1288.71     1232.59     19.75 o
   3   2  15      263.78      290.77      8.20 o
   4   2  15     2526.96     2545.33     39.85 o
   5   2  15      397.13      374.02      8.38 o
   6   2  15      890.04      894.79     16.48 o
   7   2  15     1135.48     1143.71     24.42 o
   8   2  15      103.41      109.05      5.80 o
   9   2  15      479.47      481.32     13.74 o
  -2   3  15      567.99      563.67     14.62 o
  -1   3  15      701.33      719.36     13.91 o
   0   3  15       72.88       65.02      4.08 o
   1   3  15     1668.37     1696.91     25.05 o
   2   3  15      833.52      799.61     12.91 o
   3   3  15      602.73      633.29     11.45 o
   4   3  15     2664.47     2646.91     38.92 o
   5   3  15      583.32      568.66     12.64 o
   6   3  15      766.83      762.44     14.51 o
   7   3  15     1229.57     1244.74     22.14 o
   8   3  15       62.07       73.66      5.01 o
   9   3  15      339.71      349.39     11.60 o
  -2   4  15      561.02      543.56     17.49 o
  -1   4  15      657.05      690.82     17.14 o
   0   4  15      115.49      113.45      6.87 o
   1   4  15     1724.96     1689.00     29.11 o
   2   4  15     1008.85      993.94     18.23 o
   3   4  15      241.06      258.01      7.52 o
   4   4  15     2299.74     2295.04     43.83 o
   5   4  15      620.49      587.35     12.39 o
   6   4  15      356.02      360.17      8.96 o
   7   4  15     1348.71     1341.09     23.93 o
   8   4  15       27.89       31.86      4.84 o
   9   4  15      481.46      504.55     12.86 o
  -1   5  15      576.88      602.88     16.87 o
   0   5  15      160.82      167.66      9.98 o
   1   5  15     1086.59     1076.97     19.68 o
   2   5  15      462.63      457.28     10.27 o
   3   5  15       59.82       65.84      4.79 o
   4   5  15     1457.02     1449.38     27.81 o
   5   5  15      521.76      498.98     13.75 o
   6   5  15      561.18      587.90     14.61 o
   7   5  15     1199.27     1221.77     39.05 o
   8   5  15        4.78        9.33      6.42 o
   9   5  15      323.51      330.80     10.67 o
   0   6  15       16.18       19.38      5.56 o
   1   6  15      811.26      820.03     17.41 o
   2   6  15      588.80      576.94     12.15 o
   3   6  15      107.17      118.01      5.55 o
   4   6  15     1361.84     1394.94     24.64 o
   5   6  15      552.73      525.20     12.66 o
   6   6  15      464.68      484.33     17.14 o
   7   6  15     1675.82     1718.73     41.64 o
   8   6  15      207.84      213.84      8.00 o
   9   6  15      464.11      485.63     18.88 o
   1   7  15      725.66      748.35     16.41 o
   2   7  15      356.35      340.55      9.15 o
   3   7  15       26.53       34.46      4.62 o
   4   7  15     1224.90     1260.13     22.67 o
   5   7  15     1015.66     1006.31     20.54 o
   6   7  15      351.60      361.15     11.58 o
   7   7  15     1348.92     1417.87     41.06 o
   8   7  15      167.54      169.11      6.57 o
   9   7  15      282.27      303.76     12.86 o
   2   8  15      574.50      584.42     12.80 o
   3   8  15        9.93       15.46      4.82 o
   4   8  15     1055.97     1088.20     20.13 o
   5   8  15      562.05      566.23     13.41 o
   6   8  15      170.91      187.57     10.13 o
   7   8  15     1057.77     1107.21     20.61 o
   8   8  15      130.32      145.53      8.85 o
   4   9  15      633.76      649.94     13.72 o
   5   9  15      290.32      294.26      8.67 o
   6   9  15      107.25      114.39      6.57 o
   7   9  15      699.97      739.95     18.89 o
  -1  -6  16      481.95      527.49     17.82 o
   0  -6  16     1534.48     1576.21     44.99 o
   1  -6  16       50.65       50.42     12.57 o
   2  -6  16      791.04      848.72     26.70 o
   3  -6  16      920.19      908.32     41.90 o
  -2  -5  16      318.32      316.55     11.14 o
  -1  -5  16      291.65      277.05     10.24 o
   0  -5  16     1770.46     1774.63     38.19 o
   1  -5  16       87.69       80.78      9.43 o
   2  -5  16      912.73      960.37     34.34 o
   3  -5  16     1104.65     1086.79     25.03 o
   4  -5  16       18.38       12.15      6.19 o
  -3  -4  16      628.36      656.88     18.70 o
  -2  -4  16      332.20      330.04     11.26 o
  -1  -4  16      313.51      309.48     10.42 o
   0  -4  16     1596.25     1593.78     30.62 o
   1  -4  16       82.62       80.72      8.73 o
   2  -4  16     1046.55     1084.97     26.41 o
   3  -4  16     1334.45     1339.86     26.47 o
   4  -4  16       89.31       82.84      5.77 o
   5  -4  16      695.16      664.76     15.30 o
  -3  -3  16      615.49      602.32     17.16 o
  -2  -3  16      394.47      379.55     10.42 o
  -1  -3  16      200.19      199.25      8.31 o
   0  -3  16     1953.54     1949.46     36.66 o
   1  -3  16      419.83      391.55     11.93 o
   2  -3  16      983.45      966.79     27.98 o
   3  -3  16     1398.14     1378.41     27.11 o
   4  -3  16       29.78       28.88      4.85 o
   5  -3  16      479.22      451.75     11.60 o
   6  -3  16      761.73      760.89     16.84 o
  -3  -2  16      635.71      633.18     15.56 o
  -2  -2  16      474.39      483.64     12.64 o
  -1  -2  16      257.63      259.95      9.09 o
   0  -2  16     1636.10     1631.80     26.32 o
   1  -2  16      115.14      113.75      5.19 o
   2  -2  16     1214.33     1232.18     21.64 o
   3  -2  16     1341.00     1305.34     21.74 o
   4  -2  16       12.20       14.56      4.35 o
   5  -2  16      768.02      757.60     16.38 o
   6  -2  16     1031.36     1037.46     21.35 o
   7  -2  16       10.48       11.11      5.21 o
  -3  -1  16      681.35      686.09     19.04 o
  -2  -1  16      250.64      279.46      7.66 o
  -1  -1  16      276.31      263.97      7.21 o
   0  -1  16     1584.49     1607.25     25.87 o
   1  -1  16      430.03      421.27      8.86 o
   2  -1  16     1055.53     1070.15     18.06 o
   3  -1  16     1967.83     1970.09     31.35 o
   4  -1  16       33.73       26.41      4.03 o
   5  -1  16      990.87      983.32     18.38 o
   6  -1  16     1117.39     1082.08     21.72 o
   7  -1  16       18.30       16.62      4.76 o
  -3   0  16      566.76      562.93     21.11 o
  -2   0  16      318.28      371.48     10.29 o
  -1   0  16      243.40      227.10      7.75 o
   0   0  16     1451.61     1462.02     25.18 o
   1   0  16      326.94      335.46      8.60 o
   2   0  16      681.81      691.28     13.79 o
   3   0  16     1677.55     1712.66     30.01 o
   4   0  16      149.27      142.57      8.21 o
   5   0  16      958.73      918.62     19.27 o
   6   0  16     1157.08     1183.10     26.67 o
   7   0  16       20.19       17.90      5.96 o
   8   0  16      639.93      643.18     16.70 o
  -2   1  16      356.14      402.98     10.98 o
  -1   1  16      143.61      141.63      5.66 o
   0   1  16     1236.95     1239.17     21.70 o
   1   1  16      595.33      593.17     11.94 o
   2   1  16      490.86      485.93     10.71 o
   3   1  16     1617.53     1646.93     30.84 o
   4   1  16      105.55      101.17      5.08 o
   5   1  16      817.81      789.29     15.57 o
   6   1  16     1335.01     1284.27     29.49 o
   7   1  16       65.49       75.76      7.29 o
   8   1  16      908.29      888.72     20.89 o
  -2   2  16      424.15      461.86     12.97 o
  -1   2  16      207.74      214.37      7.10 o
   0   2  16     1250.68     1271.70     22.24 o
   1   2  16      232.12      228.75      6.56 o
   2   2  16      648.09      631.40     12.38 o
   3   2  16     1952.25     1961.92     31.54 o
   4   2  16       95.02       82.93      6.82 o
   5   2  16      848.87      829.98     16.73 o
   6   2  16     1149.29     1107.80     23.88 o
   7   2  16       61.49       59.71      5.44 o
   8   2  16      442.92      442.93     16.99 o
  -1   3  16      114.67      112.05      6.39 o
   0   3  16     1530.97     1574.13     27.06 o
   1   3  16      408.35      410.06      9.57 o
   2   3  16      871.28      880.32     14.98 o
   3   3  16     1865.61     1847.01     30.97 o
   4   3  16       37.36       28.83      5.56 o
   5   3  16      588.61      581.51     14.59 o
   6   3  16     1274.97     1270.53     22.79 o
   7   3  16       42.61       48.74      5.17 o
   8   3  16      759.77      769.48     16.62 o
  -1   4  16      137.00      123.83      9.26 o
   0   4  16     1297.01     1353.56     26.34 o
   1   4  16      142.87      129.93      8.94 o
   2   4  16      684.66      656.77     14.37 o
   3   4  16     1590.50     1574.68     27.46 o
   4   4  16      149.64      140.14      6.68 o
   5   4  16      584.93      607.86     14.25 o
   6   4  16      731.67      732.87     23.37 o
   7   4  16        9.10       12.85      6.00 o
   8   4  16      373.40      373.72     12.96 o
   9   4  16      320.67      374.70     16.74 o
   0   5  16     1031.61     1042.04     23.73 o
   1   5  16      303.81      296.85      8.70 o
   2   5  16      435.20      469.91     10.91 o
   3   5  16     1093.56     1104.63     20.12 o
   4   5  16       77.17       63.36      5.51 o
   5   5  16      597.50      628.23     18.78 o
   6   5  16      717.61      726.06     30.68 o
   7   5  16        0.55       -0.24      5.25 o
   8   5  16      805.61      828.18     27.98 o
   1   6  16      182.15      198.86      7.54 o
   2   6  16      302.20      317.37      9.00 o
   3   6  16      997.82     1002.29     18.67 o
   4   6  16       90.59       81.43      5.84 o
   5   6  16      846.73      920.22     23.24 o
   6   6  16      921.36      959.74     20.21 o
   7   6  16        7.26        9.31      5.42 o
   8   6  16      470.46      490.18     15.79 o
   2   7  16      300.21      337.66      9.59 o
   3   7  16     1163.50     1170.89     21.54 o
   4   7  16       68.83       60.15      5.32 o
   5   7  16      780.60      855.66     18.28 o
   6   7  16     1202.65     1213.65     24.52 o
   7   7  16       33.71       20.78      5.57 o
   8   7  16      436.81      462.96     14.95 o
   4   8  16      113.14      113.82      6.20 o
   5   8  16      379.56      431.27     11.67 o
   6   8  16      746.79      781.12     17.86 o
   7   8  16       13.48       13.54      7.94 o
   0  -5  17        4.47       -1.22      6.50 o
   1  -5  17     1067.34     1122.14     49.98 o
   2  -5  17      899.37      860.66     27.15 o
  -1  -4  17      957.03      945.07     19.83 o
   0  -4  17       43.67       37.33      5.31 o
   1  -4  17     1255.58     1281.71     31.62 o
   2  -4  17     1535.57     1546.85     71.05 o
   3  -4  17       11.80       14.22      5.72 o
   4  -4  17     1352.31     1378.76     29.25 o
  -1  -3  17     1137.98     1145.25     22.93 o
   0  -3  17        8.85        9.45      4.70 o
   1  -3  17      810.13      832.50     17.78 o
   2  -3  17     1231.77     1253.29     35.20 o
   3  -3  17        4.41       -4.00      5.13 o
   4  -3  17     1322.68     1343.69     26.68 o
   5  -3  17      958.50     1028.65     21.71 o
  -2  -2  17      397.27      418.45     25.72 o
  -1  -2  17      961.08      996.19     21.75 o
   0  -2  17        4.32        1.96      3.92 o
   1  -2  17     1076.82     1058.04     19.44 o
   2  -2  17     1374.87     1362.99     27.90 o
   3  -2  17       33.64       22.09      4.57 o
   4  -2  17     1351.48     1355.63     26.70 o
   5  -2  17      915.33      919.57     19.29 o
   6  -2  17       62.04       62.01      5.96 o
  -1  -1  17      911.89      928.66     18.69 o
   0  -1  17        9.30       17.30      5.50 o
   1  -1  17      919.06      909.19     19.65 o
   2  -1  17     1024.51     1032.06     18.96 o
   3  -1  17       11.56       12.91      4.03 o
   4  -1  17     1552.71     1574.25     30.38 o
   5  -1  17      630.04      628.74     14.36 o
   6  -1  17      111.41      127.15      7.81 o
  -1   0  17      779.64      792.94     16.65 o
   0   0  17       18.98       16.59      4.64 o
   1   0  17      999.08     1020.75     22.40 o
   2   0  17     1421.01     1434.93     25.70 o
   3   0  17        1.52       -1.14      4.29 o
   4   0  17     1506.12     1534.79     32.49 o
   5   0  17      639.14      628.87     16.47 o
   6   0  17      173.87      169.54     11.51 o
   7   0  17      975.64     1023.42     24.14 o
  -1   1  17      808.31      850.45     17.74 o
   0   1  17       92.04       95.15      5.87 o
   1   1  17      686.09      692.16     14.77 o
   2   1  17     1207.86     1171.54     22.71 o
   3   1  17        0.76       -4.07      4.07 o
   4   1  17     1757.45     1841.00     42.69 o
   5   1  17      736.48      761.71     16.91 o
   6   1  17      150.66      147.41      7.75 o
   7   1  17      952.05      992.98     23.33 o
  -1   2  17      938.44     1011.18     23.22 o
   0   2  17      135.93      143.47      5.84 o
   1   2  17      811.16      785.84     15.05 o
   2   2  17     1267.28     1231.22     23.64 o
   3   2  17       13.44        5.84      4.22 o
   4   2  17     1335.29     1337.06     34.77 o
   5   2  17     1233.24     1257.76     26.91 o
   6   2  17       40.38       31.27      5.11 o
   7   2  17     1149.66     1171.88     38.29 o
   0   3  17       79.28       84.53      6.75 o
   1   3  17      475.55      465.85     11.82 o
   2   3  17      830.42      796.84     15.27 o
   3   3  17        8.01        5.04      4.55 o
   4   3  17     1042.83     1025.28     20.33 o
   5   3  17      925.34      942.95     19.30 o
   6   3  17       50.93       47.45      5.65 o
   7   3  17      777.21      764.71     21.00 o
   8   3  17      213.07      219.51     13.24 o
   1   4  17      608.40      612.78     14.29 o
   2   4  17      860.61      861.87     18.02 o
   3   4  17        5.70        0.09      5.50 o
   4   4  17      767.82      743.23     18.00 o
   5   4  17      821.34      839.06     19.74 o
   6   4  17       25.66       15.70      6.09 o
   7   4  17      793.05      800.47     21.98 o
   8   4  17      255.67      202.61     18.30 o
   2   5  17      718.37      725.81     16.19 o
   3   5  17       14.37       17.10      4.88 o
   4   5  17      617.80      637.10     14.87 o
   5   5  17      825.94      865.80     18.76 o
   6   5  17       18.99       20.01      6.29 o
   7   5  17      605.79      645.87     17.26 o
   3   6  17       29.77       29.71      5.29 o
   4   6  17      636.96      682.88     15.55 o
   5   6  17      559.08      558.49     13.83 o
   6   6  17       26.10       26.82      5.93 o
   7   6  17      623.40      678.59     20.94 o
   5   7  17      483.60      486.15     17.30 o
   1  -3  18      809.62      835.08     20.54 o
   2  -3  18      192.77      187.47      8.73 o
   3  -3  18     2307.16     2777.75    142.81 o
   0  -2  18     1340.55     1383.98     41.37 o
   1  -2  18      851.83      891.76     22.32 o
   2  -2  18       66.19       58.64      4.91 o
   3  -2  18     2047.69     2198.28     59.96 o
   4  -2  18      710.17      729.51     17.94 o
   0  -1  18     1208.18     1256.86     27.01 o
   1  -1  18      819.99      819.98     20.34 o
   2  -1  18       39.11       40.13      5.47 o
   3  -1  18     1519.94     1566.37     51.45 o
   4  -1  18      686.71      709.73     21.60 o
   5  -1  18      374.88      382.95     15.05 o
   0   0  18      916.03      959.45     25.34 o
   1   0  18      682.49      700.28     22.96 o
   2   0  18      143.25      151.40      7.98 o
   3   0  18     1280.50     1341.77     31.98 o
   4   0  18      454.68      458.36     19.49 o
   5   0  18      493.89      534.27     15.31 o
   1   1  18      884.44      884.35     20.04 o
   2   1  18      247.63      260.02      9.63 o
   3   1  18     1489.62     1577.71     45.37 o
   4   1  18      506.67      512.14     15.98 o
   5   1  18      492.96      545.57     21.40 o
   6   1  18     1475.70     1486.25     36.97 o
   1   2  18      700.07      704.25     15.40 o
   2   2  18      227.85      234.24      9.09 o
   3   2  18     1490.24     1542.70     29.05 o
   4   2  18      505.70      508.79     16.99 o
   5   2  18      403.41      432.55     19.43 o
   6   2  18     1452.94     1517.03     33.86 o
   2   3  18      100.94      102.22      7.17 o
   3   3  18     1340.71     1379.21     29.38 o
   4   3  18      427.81      419.70     12.48 o
   5   3  18      247.14      262.39     10.15 o
   6   3  18     1271.01     1293.13     31.96 o
   3   4  18     1006.35     1038.13     23.72 o
   4   4  18      425.73      407.61     13.05 o
   5   4  18      231.23      242.04     10.28 o
   6   4  18     1051.36     1121.55     25.70 o
   4   5  18      373.36      373.43     21.14 o
   5   5  18      105.11      112.53      8.93 o
 
